# Supplementary material for: {μ-6,6′-Dimeth­oxy-2,2′-[cyclo­hexane-1,2-diylbis(nitrilo­methyl­idyne)]diphenolato}trinitratocopper(II)lutetium(III)
Source: Acta Crystallogr Sect E Struct Rep Online. 2010 Nov 27;66(Pt 12):m1683–4. doi: 10.1107/S1600536810048245 (PMC3011629; doi:10.1107/S1600536810048245)
Supplement: Supplementary file 1 [file e-66-m1683-sup1.cif]

##############################################################################
###                                                                        ###
###        Electronic paper (Acta Crystallographica Section E)             ###
###                                                                        ###
##############################################################################
#                                                                            #
# This CIF contains the data in a paper accepted for publication in Acta     #
# Crystallographica Section E. It conforms to the requirements of Notes      #
# for Authors for Section E, and has been peer reviewed under the auspices   #
# of the IUCr Commission on Journals.                                        #
#                                                                            #
# Full details of the Crystallographic Information File format               #
# are given in the paper "The Crystallographic Information File (CIF):       #
# a New Standard Archive File for Crystallography" by S. R. Hall, F. H.      #
# Allen and I. D. Brown [Acta Cryst. (1991), A47, 655-685].                  #
#                                                                            #
# The current version of the core CIF dictionary is obtainable from          #
# ftp://ftp.iucr.org/pub/cif_core.dic. The current version number is 2.4.    #
#                                                                            #
# Software is freely available for graphical display of the structure(s) in  #
# this CIF.  For information consult the CIF home page http://www.iucr.org/  #
# cif/home.html                                                              #
#                                                                            #
# This file may be used for bona fide research purposes within the           #
# scientific community so long as proper attribution is given to the journal # 
# article from which it was obtained.                                        #
#                                                                            #
##############################################################################
                                             
data_global
_journal_date_recd_electronic     2010-10-10
_journal_date_accepted     2010-11-19
_journal_name_full     'Acta Crystallographica, Section E'
_journal_year     2010
_journal_volume     66
_journal_issue     12
_journal_page_first     m1683
_journal_page_last     m1684
_journal_paper_category     QM
_journal_coeditor_code     ZS2074
_publ_contact_author_name     'Guangming Li'
_publ_contact_author_address
;
Key Laboratory of Functional Inorganic Material Chemistry (HLJU),
Ministry of Education, P. R. China; School of Chemistry and Materials Science,
Heilongjiang University; No. 74, Xuefu Road,
Nangang District, Harbin 150080, P. R. China
;
_publ_contact_author_email     gmli_2000@163.com
_publ_contact_author_fax     '86 451 8660 8042'
_publ_contact_author_phone     '86 451 8660 8042'
_publ_section_title
;\
{\m-6,6'-Dimethoxy-2,2'-[cyclohexane-1,2-diylbis(nitrilomethylidyne)]\
diphenolato}trinitratocopper(II)lutetium(III)
;
loop_
    _publ_author_name
    _publ_author_address
    'Bao, Yan'
;
School of Chemistry and Materials Science
Heilongjiang University
Harbin 150080
People's Republic of China
;
    'Li, Guang-Ming'
;
School of Chemistry and Materials Science
Heilongjiang University
Harbin 150080
People's Republic of China
;
    'Yang, Fan'
;
School of Chemistry and Materials Science
Heilongjiang University
Harbin 150080
People's Republic of China
;
    'Yan, Peng-Fei'
;
School of Chemistry and Materials Science
Heilongjiang University
Harbin 150080
People's Republic of China
;
    'Chen, Peng'
;
School of Chemistry and Materials Science
Heilongjiang University
Harbin 150080
People's Republic of China
;
data_I
_chemical_name_systematic
;
<i>N</i>,<i>N</i>'-bis(2-oxo-3-methoxybenzylidene)-1,2-diaminocyclohexane
tri(nitrato)copper(II)-lutetium(III)
{\m-6,6'-Dimethoxy-2,2'-[cyclohexane-1,2-
diylbis(nitrilomethylidyne)]diphenolato}trinitratocopper(II)lutetium(III)
;
_chemical_name_common     ?
_chemical_formula_moiety     'C22 H24 Cu Lu N5 O13'
_chemical_formula_sum     'C22 H24 Cu Lu N5 O13'
_chemical_formula_iupac     '[Cu Lu (C22 H24 N2 O4) (N O3)3]'
_chemical_formula_weight     804.98
_chemical_melting_point     ?
_symmetry_cell_setting     monoclinic
_symmetry_space_group_name_H-M     'P 21/n'
_symmetry_space_group_name_Hall     '-P 2yn'
loop_
    _symmetry_equiv_pos_as_xyz
    'x, y, z'
    '-x+1/2, y+1/2, -z+1/2'
    '-x, -y, -z'
    'x-1/2, -y-1/2, z-1/2'
_cell_length_a     11.497(4)
_cell_length_b     15.056(5)
_cell_length_c     15.749(5)
_cell_angle_alpha     90.00
_cell_angle_beta     102.777(15)
_cell_angle_gamma     90.00
_cell_volume     2658.5(15)
_cell_formula_units_Z     4
_cell_measurement_reflns_used     4112
_cell_measurement_theta_min     3.01
_cell_measurement_theta_max     25.00
_cell_measurement_temperature     293(2)
_exptl_crystal_description     block
_exptl_crystal_colour     red
_exptl_crystal_size_max     0.21
_exptl_crystal_size_mid     0.20
_exptl_crystal_size_min     0.18
_exptl_crystal_density_diffrn     2.011
_exptl_crystal_density_meas     ?
_exptl_crystal_density_method     'not measured'
_exptl_crystal_F_000     1580
_exptl_absorpt_coefficient_mu     4.569
_exptl_absorpt_correction_type     multi-scan
_exptl_absorpt_process_details     '(SADABS; Sheldrick, 2003)'
_exptl_absorpt_correction_T_min     0.4428
_exptl_absorpt_correction_T_max     0.4885
_exptl_special_details
;
;
_diffrn_ambient_temperature     293(2)
_diffrn_radiation_type     MoK\a
_diffrn_radiation_wavelength     0.71073
_diffrn_radiation_source     'fine-focus sealed tube'
_diffrn_radiation_monochromator     graphite
_diffrn_measurement_device_type     'Bruker SMART1000 CCD'
_diffrn_measurement_method     '\w'
_diffrn_detector_area_resol_mean     ?
_diffrn_reflns_number     19857
_diffrn_reflns_av_R_equivalents     0.0283
_diffrn_reflns_av_sigmaI/netI     0.0234
_diffrn_reflns_theta_min     3.01
_diffrn_reflns_theta_max     25.00
_diffrn_reflns_theta_full     25.00
_diffrn_measured_fraction_theta_max     0.992
_diffrn_measured_fraction_theta_full     0.992
_diffrn_reflns_limit_h_min     -13
_diffrn_reflns_limit_h_max     13
_diffrn_reflns_limit_k_min     -17
_diffrn_reflns_limit_k_max     17
_diffrn_reflns_limit_l_min     -18
_diffrn_reflns_limit_l_max     18
_diffrn_standards_number     0
_diffrn_standards_interval_count     .
_diffrn_standards_interval_time     .
_diffrn_standards_decay_%     ?
_refine_special_details
;
Refinement of <i>F</i>^2^ against ALL reflections. The weighted <i>R</i>-factor
<i>wR</i> and goodness of fit <i>S</i> are based on <i>F</i>^2^, conventional
<i>R</i>-factors <i>R</i> are based on <i>F</i>, with <i>F</i> set to zero for
negative <i>F</i>^2^. The threshold expression of <i>F</i>^2^ >
\s(<i>F</i>^2^) is used only for calculating <i>R</i>-factors(gt) <i>etc</i>.
and is not relevant to the choice of reflections for refinement.
<i>R</i>-factors based on <i>F</i>^2^ are statistically about twice as large
as those based on <i>F</i>, and <i>R</i>- factors based on ALL data will be
even larger.
;
_reflns_number_total     4653
_reflns_number_gt     4112
_reflns_threshold_expression     I>2\s(I)
_refine_ls_structure_factor_coef     Fsqd
_refine_ls_matrix_type     full
_refine_ls_R_factor_all     0.0404
_refine_ls_R_factor_gt     0.0338
_refine_ls_wR_factor_gt     0.0640
_refine_ls_wR_factor_ref     0.0665
_refine_ls_goodness_of_fit_ref     1.079
_refine_ls_restrained_S_all     1.062
_refine_ls_number_reflns     4653
_refine_ls_number_parameters     435
_refine_ls_number_restraints     441
_refine_ls_hydrogen_treatment     constr
_refine_ls_weighting_scheme     calc
_refine_ls_weighting_details
         'calc w=1/[\s^2^(Fo^2^)+(0.0114P)^2^+9.3555P] where P=(Fo^2^+2Fc^2^)/3'
_atom_sites_solution_hydrogens     geom
_atom_sites_solution_primary     direct
_atom_sites_solution_secondary     difmap
_refine_ls_shift/su_max     0.004
_refine_ls_shift/su_mean     0.000
_refine_diff_density_max     1.369
_refine_diff_density_min     -1.175
_refine_ls_extinction_method     none
_refine_ls_extinction_coef     ?
loop_
    _atom_type_symbol
    _atom_type_description
    _atom_type_scat_dispersion_real
    _atom_type_scat_dispersion_imag
    _atom_type_scat_source
    'C' 'C' 0.0033 0.0016
                         'International Tables Vol C Tables 4.2.6.8 and 6.1.1.4'
    'H' 'H' 0.0000 0.0000
                         'International Tables Vol C Tables 4.2.6.8 and 6.1.1.4'
    'N' 'N' 0.0061 0.0033
                         'International Tables Vol C Tables 4.2.6.8 and 6.1.1.4'
    'O' 'O' 0.0106 0.0060
                         'International Tables Vol C Tables 4.2.6.8 and 6.1.1.4'
    'Cu' 'Cu' 0.3201 1.2651
                         'International Tables Vol C Tables 4.2.6.8 and 6.1.1.4'
    'Lu' 'Lu' -0.4720 5.8584
                         'International Tables Vol C Tables 4.2.6.8 and 6.1.1.4'
_computing_data_collection     'SMART (Bruker, 2001)'
_computing_cell_refinement     'SAINT-Plus (Bruker, 2003)'
_computing_data_reduction     'SAINT-Plus (Bruker, 2003)'
_computing_structure_solution     'SHELXS97 (Sheldrick, 2008)'
_computing_structure_refinement     'SHELXL97 (Sheldrick, 2008)'
_computing_molecular_graphics     'SHELXTL (Sheldrick, 2008)'
_computing_publication_material     'SHELXL97 (Sheldrick, 2008)'
loop_
    _atom_site_type_symbol
    _atom_site_label
    _atom_site_fract_x
    _atom_site_fract_y
    _atom_site_fract_z
    _atom_site_U_iso_or_equiv
    _atom_site_adp_type
    _atom_site_calc_flag
    _atom_site_refinement_flags
    _atom_site_occupancy
    _atom_site_disorder_assembly
    _atom_site_disorder_group
    C C1 0.1707(5) 0.4007(3) 0.3948(3) 0.0521(13) Uani d U 1 . .
    C C2 0.2248(6) 0.3315(4) 0.4453(4) 0.0705(18) Uani d U 1 . .
    H H1 0.2465 0.2801 0.4199 0.085 Uiso calc R 1 . .
    C C3 0.2464(7) 0.3401(5) 0.5356(4) 0.086(2) Uani d U 1 . .
    H H2 0.2809 0.2933 0.5709 0.103 Uiso calc R 1 . .
    C C4 0.2176(6) 0.4163(4) 0.5725(4) 0.0738(19) Uani d U 1 . .
    H H3 0.2332 0.4207 0.6329 0.089 Uiso calc R 1 . .
    C C5 0.1650(5) 0.4885(4) 0.5221(3) 0.0548(14) Uani d U 1 . .
    C C6 0.1385(5) 0.4784(3) 0.4308(3) 0.0503(13) Uani d U 1 A .
    C C7 0.1453(6) 0.5704(4) 0.5642(3) 0.0690(19) Uani d U 1 A .
    H H4 0.1582 0.5696 0.6246 0.083 Uiso calc R 1 . .
    C C8' 0.0550(15) 0.7291(9) 0.5641(8) 0.062(3) Uani d PU 0.50 A 2
    H H8'A -0.0320 0.7335 0.5458 0.074 Uiso calc PR 0.50 A 2
    C C9' 0.106(2) 0.7362(15) 0.6651(14) 0.082(5) Uani d PU 0.50 A 2
    H H9'A 0.0598 0.6972 0.6943 0.098 Uiso calc PR 0.50 A 2
    H H9'B 0.1874 0.7154 0.6784 0.098 Uiso calc PR 0.50 A 2
    C C10' 0.1024(16) 0.8222(10) 0.6984(9) 0.076(4) Uani d PU 0.50 A 2
    H H10A 0.1333 0.8227 0.7609 0.091 Uiso calc PR 0.50 A 2
    H H10B 0.0214 0.8449 0.6859 0.091 Uiso calc PR 0.50 A 2
    C C11' 0.1827(19) 0.8792(15) 0.6517(12) 0.110(6) Uani d PDU 0.50 A 2
    H H11A 0.1932 0.9381 0.6773 0.132 Uiso calc PR 0.50 A 2
    H H11B 0.2606 0.8518 0.6587 0.132 Uiso calc PR 0.50 A 2
    C C12' 0.125(2) 0.8857(15) 0.5580(13) 0.119(8) Uani d PDU 0.50 A 2
    H H12A 0.0428 0.9047 0.5512 0.143 Uiso calc PR 0.50 A 2
    H H12B 0.1663 0.9292 0.5300 0.143 Uiso calc PR 0.50 A 2
    C C13' 0.1288(14) 0.8034(9) 0.5195(8) 0.055(3) Uani d PDU 0.50 A 2
    H H13A 0.2119 0.7844 0.5265 0.066 Uiso calc PR 0.50 A 2
    C C8 0.1362(15) 0.7261(8) 0.5719(7) 0.060(3) Uani d PU 0.50 A 1
    H H8A 0.2159 0.7408 0.5634 0.072 Uiso calc PR 0.50 A 1
    C C10 0.1822(16) 0.8067(11) 0.7051(10) 0.087(4) Uani d PU 0.50 A 1
    H H10C 0.2668 0.8161 0.7095 0.104 Uiso calc PR 0.50 A 1
    H H10D 0.1695 0.8057 0.7639 0.104 Uiso calc PR 0.50 A 1
    C C11 0.1112(16) 0.8930(9) 0.6553(7) 0.071(4) Uani d PDU 0.50 A 1
    H H11C 0.0363 0.8996 0.6734 0.110 Uiso calc PR 0.50 A 1
    H H11D 0.1584 0.9459 0.6735 0.110 Uiso calc PR 0.50 A 1
    C C13 0.0601(13) 0.8020(9) 0.5240(7) 0.050(3) Uani d PU 0.50 A 1
    H H13B -0.0216 0.7897 0.5295 0.060 Uiso calc PR 0.50 A 1
    C C9 0.1550(14) 0.7263(15) 0.6706(15) 0.052(4) Uani d PU 0.50 A 1
    H H9A 0.0829 0.7054 0.6865 0.098 Uiso calc PR 0.50 A 1
    H H9B 0.2188 0.6853 0.6949 0.098 Uiso calc PR 0.50 A 1
    C C12 0.0855(14) 0.8866(11) 0.5565(9) 0.048(4) Uani d PDU 0.50 A 1
    H H12C 0.0185 0.9250 0.5324 0.140 Uiso calc PR 0.50 A 1
    H H12D 0.1542 0.9088 0.5367 0.140 Uiso calc PR 0.50 A 1
    C C14 0.0372(6) 0.8460(4) 0.3697(4) 0.0646(16) Uani d U 1 A .
    H H15 0.0373 0.9042 0.3895 0.077 Uiso calc R 1 . .
    C C15 0.0098(5) 0.8322(3) 0.2756(3) 0.0524(13) Uani d U 1 . .
    C C16 -0.0094(6) 0.9073(4) 0.2211(4) 0.0676(17) Uani d U 1 . .
    H H16 -0.0069 0.9636 0.2459 0.081 Uiso calc R 1 . .
    C C17 -0.0318(6) 0.8992(4) 0.1326(4) 0.0731(18) Uani d U 1 . .
    H H17 -0.0424 0.9499 0.0980 0.088 Uiso calc R 1 . .
    C C18 -0.0387(6) 0.8158(4) 0.0941(4) 0.0623(16) Uani d U 1 . .
    H H18 -0.0550 0.8105 0.0338 0.075 Uiso calc R 1 . .
    C C19 -0.0214(5) 0.7422(3) 0.1453(3) 0.0490(13) Uani d U 1 A .
    C C20 0.0046(5) 0.7484(3) 0.2367(3) 0.0463(12) Uani d U 1 A .
    C C21 -0.0363(6) 0.6406(4) 0.0246(3) 0.0743(18) Uani d U 1 A .
    H H19 -0.1061 0.6700 -0.0079 0.112 Uiso calc R 1 . .
    H H20 -0.0417 0.5781 0.0121 0.112 Uiso calc R 1 . .
    H H21 0.0333 0.6644 0.0086 0.112 Uiso calc R 1 . .
    C C22 0.1785(6) 0.3256(4) 0.2598(4) 0.0677(17) Uani d U 1 . .
    H H22 0.2635 0.3188 0.2762 0.101 Uiso calc R 1 . .
    H H24 0.1546 0.3340 0.1979 0.101 Uiso calc R 1 . .
    H H23 0.1408 0.2733 0.2760 0.101 Uiso calc R 1 . .
    N N1 0.1120(5) 0.6435(3) 0.5264(3) 0.0609(13) Uani d U 1 . .
    N N2 0.0608(5) 0.7850(3) 0.4269(3) 0.0619(13) Uani d U 1 . .
    N N3 -0.1133(5) 0.4477(3) 0.1669(3) 0.0669(14) Uani d U 1 A .
    N N4 0.2518(5) 0.5615(4) 0.1211(3) 0.0666(14) Uani d U 1 A .
    N N5 0.3397(5) 0.6211(4) 0.3520(3) 0.0667(13) Uani d U 1 A .
    O O1 0.1432(4) 0.4020(2) 0.3038(2) 0.0547(10) Uani d U 1 . .
    O O2 0.0835(3) 0.5399(2) 0.37526(19) 0.0505(9) Uani d U 1 . .
    O O3 0.0256(3) 0.6720(2) 0.2799(2) 0.0530(9) Uani d U 1 . .
    O O4 -0.0275(4) 0.6544(2) 0.1169(2) 0.0568(10) Uani d U 1 . .
    O O5 -0.1043(4) 0.4957(3) 0.2343(2) 0.0648(11) Uani d U 1 . .
    O O6 -0.2009(5) 0.4029(4) 0.1380(3) 0.1028(18) Uani d U 1 . .
    O O7 -0.0232(4) 0.4515(3) 0.1322(2) 0.0685(11) Uani d U 1 . .
    O O8 0.2100(4) 0.4884(3) 0.1397(3) 0.0728(12) Uani d U 1 . .
    O O9 0.3266(5) 0.5648(4) 0.0781(4) 0.1055(18) Uani d U 1 . .
    O O10 0.2120(4) 0.6300(3) 0.1509(3) 0.0768(13) Uani d U 1 . .
    O O11 0.2908(4) 0.5540(3) 0.3091(3) 0.0786(13) Uani d U 1 . .
    O O12 0.4475(5) 0.6276(4) 0.3708(4) 0.113(2) Uani d U 1 . .
    O O13 0.2791(5) 0.6785(3) 0.3775(4) 0.1015(17) Uani d U 1 . .
    Lu Lu1 0.09403(2) 0.546272(14) 0.234051(13) 0.04774(8) Uani d . 1 A .
    Cu Cu1 0.07394(6) 0.66185(4) 0.40327(4) 0.04949(17) Uani d . 1 A .
loop_
    _atom_site_aniso_label
    _atom_site_aniso_U_11
    _atom_site_aniso_U_22
    _atom_site_aniso_U_33
    _atom_site_aniso_U_12
    _atom_site_aniso_U_13
    _atom_site_aniso_U_23
    C1 0.069(4) 0.046(3) 0.039(3) -0.002(3) 0.006(3) 0.003(2)
    C2 0.094(5) 0.051(3) 0.060(4) 0.011(3) 0.005(3) 0.008(3)
    C3 0.123(6) 0.063(4) 0.059(4) 0.017(4) -0.008(4) 0.018(3)
    C4 0.101(5) 0.073(4) 0.037(3) -0.001(4) -0.006(3) 0.015(3)
    C5 0.075(4) 0.054(3) 0.032(3) -0.011(3) 0.006(3) -0.001(2)
    C6 0.069(4) 0.041(3) 0.039(3) -0.008(3) 0.008(3) 0.003(2)
    C7 0.116(5) 0.059(4) 0.029(3) -0.027(4) 0.008(3) -0.001(2)
    C8' 0.089(7) 0.056(6) 0.045(5) -0.013(6) 0.026(6) -0.014(5)
    C9' 0.146(15) 0.071(10) 0.034(7) -0.027(12) 0.031(11) -0.010(7)
    C10' 0.101(8) 0.080(7) 0.049(6) 0.004(7) 0.023(6) -0.021(5)
    C11' 0.123(9) 0.103(9) 0.091(8) -0.027(8) -0.002(7) -0.010(7)
    C12' 0.162(16) 0.103(12) 0.078(11) -0.066(12) -0.005(11) 0.003(10)
    C13' 0.077(7) 0.056(6) 0.041(5) 0.016(6) 0.033(6) -0.007(4)
    C8 0.092(7) 0.054(6) 0.035(5) 0.006(6) 0.018(6) -0.008(4)
    C10 0.085(7) 0.100(8) 0.070(7) -0.005(7) 0.006(6) 0.009(6)
    C11 0.115(11) 0.049(7) 0.040(6) 0.027(7) -0.002(7) -0.032(5)
    C13 0.061(7) 0.061(7) 0.031(5) 0.007(7) 0.015(6) -0.025(5)
    C9 0.061(7) 0.060(7) 0.036(6) 0.019(6) 0.010(6) -0.007(5)
    C12 0.055(8) 0.048(7) 0.047(7) 0.015(6) 0.023(6) -0.015(5)
    C14 0.098(5) 0.039(3) 0.054(3) 0.010(3) 0.013(3) -0.013(3)
    C15 0.063(3) 0.046(3) 0.048(3) 0.006(3) 0.012(3) -0.003(2)
    C16 0.093(5) 0.041(3) 0.068(4) 0.010(3) 0.017(4) -0.001(3)
    C17 0.101(5) 0.052(4) 0.063(4) 0.015(3) 0.011(4) 0.021(3)
    C18 0.079(4) 0.064(4) 0.043(3) 0.008(3) 0.010(3) 0.011(3)
    C19 0.061(3) 0.049(3) 0.035(3) 0.005(3) 0.008(2) -0.001(2)
    C20 0.057(3) 0.045(3) 0.037(3) 0.006(2) 0.010(2) -0.001(2)
    C21 0.108(5) 0.080(4) 0.033(3) 0.001(4) 0.014(3) -0.009(3)
    C22 0.095(5) 0.045(3) 0.068(4) 0.008(3) 0.031(4) -0.007(3)
    N1 0.102(4) 0.050(3) 0.030(2) -0.016(3) 0.014(2) -0.0092(19)
    N2 0.104(4) 0.043(3) 0.038(2) 0.004(3) 0.012(2) -0.011(2)
    N3 0.091(4) 0.059(3) 0.046(3) -0.006(3) 0.005(3) 0.000(2)
    N4 0.081(4) 0.068(4) 0.050(3) -0.007(3) 0.015(3) -0.002(2)
    N5 0.073(4) 0.067(4) 0.059(3) -0.001(3) 0.012(3) 0.006(3)
    O1 0.085(3) 0.0361(19) 0.0419(19) 0.0078(18) 0.0121(19) -0.0029(15)
    O2 0.083(3) 0.0391(19) 0.0280(16) 0.0039(18) 0.0084(17) -0.0006(14)
    O3 0.086(3) 0.041(2) 0.0275(17) 0.0070(18) 0.0029(17) -0.0018(14)
    O4 0.088(3) 0.052(2) 0.0285(17) 0.000(2) 0.0088(18) -0.0028(15)
    O5 0.089(3) 0.067(3) 0.040(2) -0.012(2) 0.017(2) -0.0094(18)
    O6 0.111(4) 0.110(4) 0.079(3) -0.047(3) 0.002(3) -0.023(3)
    O7 0.092(3) 0.069(3) 0.045(2) -0.010(2) 0.016(2) -0.0190(19)
    O8 0.107(4) 0.056(3) 0.063(3) -0.018(2) 0.035(2) -0.021(2)
    O9 0.106(4) 0.124(5) 0.106(4) -0.016(3) 0.065(4) -0.002(3)
    O10 0.104(4) 0.051(3) 0.080(3) 0.002(2) 0.030(3) 0.009(2)
    O11 0.081(3) 0.090(3) 0.060(3) -0.016(3) 0.007(2) -0.021(2)
    O12 0.068(3) 0.127(5) 0.138(5) -0.010(3) 0.008(3) -0.038(4)
    O13 0.094(4) 0.065(3) 0.153(5) -0.002(3) 0.044(4) -0.002(3)
    Lu1 0.07542(17) 0.03816(12) 0.02938(11) 0.00198(11) 0.01104(10) -0.00581(9)
    Cu1 0.0809(5) 0.0396(3) 0.0265(3) -0.0002(3) 0.0087(3) -0.0068(2)
_geom_special_details
;
All e.s.d.'s (except the e.s.d. in the dihedral angle between two l.s. planes)
are estimated using the full covariance matrix. The cell e.s.d.'s are taken
into account individually in the estimation of e.s.d.'s in distances, angles
and torsion angles; correlations between e.s.d.'s in cell parameters are only
used when they are defined by crystal symmetry. An approximate (isotropic)
treatment of cell e.s.d.'s is used for estimating e.s.d.'s involving l.s.
planes.
;
loop_
    _geom_bond_atom_site_label_1
    _geom_bond_atom_site_label_2
    _geom_bond_site_symmetry_2
    _geom_bond_distance
    _geom_bond_publ_flag
    C1 C2 . 1.374(7) ?
    C1 C6 . 1.386(7) ?
    C1 O1 . 1.397(6) ?
    C2 C3 . 1.395(9) ?
    C2 H1 . 0.9300 ?
    C3 C4 . 1.360(9) ?
    C3 H2 . 0.9300 ?
    C4 C5 . 1.401(8) ?
    C4 H3 . 0.9300 ?
    C5 C6 . 1.412(7) ?
    C5 C7 . 1.440(8) ?
    C6 O2 . 1.333(6) ?
    C7 N1 . 1.268(7) ?
    C7 H4 . 0.9300 ?
    C8' C9' . 1.57(3) ?
    C8' N1 . 1.617(15) ?
    C8' C13' . 1.651(19) ?
    C8' H8'A . 0.9800 ?
    C9' C10' . 1.40(3) ?
    C9' H9'A . 0.9700 ?
    C9' H9'B . 0.9700 ?
    C10' C11' . 1.56(3) ?
    C10' H10A . 0.9700 ?
    C10' H10B . 0.9700 ?
    C11' C12' . 1.482(17) ?
    C11' H11A . 0.9700 ?
    C11' H11B . 0.9700 ?
    C12' C13' . 1.385(17) ?
    C12' H12A . 0.9700 ?
    C12' H12B . 0.9700 ?
    C13' N2 . 1.520(14) ?
    C13' H13A . 0.9800 ?
    C8 N1 . 1.431(13) ?
    C8 C9 . 1.52(3) ?
    C8 C13 . 1.532(18) ?
    C8 H8A . 0.9800 ?
    C10 C9 . 1.33(3) ?
    C10 C11 . 1.64(2) ?
    C10 H10C . 0.9700 ?
    C10 H10D . 0.9700 ?
    C11 C12 . 1.522(14) ?
    C11 H11C . 0.9700 ?
    C11 H11D . 0.9700 ?
    C13 C12 . 1.380(18) ?
    C13 N2 . 1.552(11) ?
    C13 H13B . 0.9800 ?
    C9 H9A . 0.9700 ?
    C9 H9B . 0.9700 ?
    C12 H12C . 0.9700 ?
    C12 H12D . 0.9700 ?
    C14 N2 . 1.273(7) ?
    C14 C15 . 1.460(7) ?
    C14 H15 . 0.9300 ?
    C15 C20 . 1.398(7) ?
    C15 C16 . 1.407(8) ?
    C16 C17 . 1.366(8) ?
    C16 H16 . 0.9300 ?
    C17 C18 . 1.389(8) ?
    C17 H17 . 0.9300 ?
    C18 C19 . 1.360(7) ?
    C18 H18 . 0.9300 ?
    C19 O4 . 1.392(6) ?
    C19 C20 . 1.408(6) ?
    C20 O3 . 1.330(6) ?
    C21 O4 . 1.449(6) ?
    C21 H19 . 0.9600 ?
    C21 H20 . 0.9600 ?
    C21 H21 . 0.9600 ?
    C22 O1 . 1.446(6) ?
    C22 H22 . 0.9600 ?
    C22 H24 . 0.9600 ?
    C22 H23 . 0.9600 ?
    N1 Cu1 . 1.912(4) ?
    N2 Cu1 . 1.903(4) ?
    N3 O6 . 1.214(6) ?
    N3 O5 . 1.269(6) ?
    N3 O7 . 1.275(6) ?
    N3 Lu1 . 2.809(6) ?
    N4 O9 . 1.208(7) ?
    N4 O10 . 1.260(6) ?
    N4 O8 . 1.262(6) ?
    N4 Lu1 . 2.817(6) ?
    N5 O12 . 1.213(7) ?
    N5 O13 . 1.232(7) ?
    N5 O11 . 1.275(6) ?
    O1 Lu1 . 2.443(3) ?
    O2 Cu1 . 1.897(3) ?
    O2 Lu1 . 2.256(3) ?
    O3 Cu1 . 1.906(3) ?
    O3 Lu1 . 2.230(3) ?
    O4 Lu1 . 2.621(4) ?
    O5 Lu1 . 2.405(4) ?
    O7 Lu1 . 2.339(4) ?
    O8 Lu1 . 2.371(4) ?
    O10 Lu1 . 2.435(4) ?
    O11 Lu1 . 2.312(4) ?
    Lu1 Cu1 . 3.2336(10) ?
loop_
    _geom_angle_atom_site_label_1
    _geom_angle_atom_site_label_2
    _geom_angle_atom_site_label_3
    _geom_angle_site_symmetry_1
    _geom_angle_site_symmetry_3
    _geom_angle
    _geom_angle_publ_flag
    C2 C1 C6 . . 122.1(5) ?
    C2 C1 O1 . . 125.1(5) ?
    C6 C1 O1 . . 112.8(4) ?
    C1 C2 C3 . . 118.4(6) ?
    C1 C2 H1 . . 120.8 ?
    C3 C2 H1 . . 120.8 ?
    C4 C3 C2 . . 120.6(6) ?
    C4 C3 H2 . . 119.7 ?
    C2 C3 H2 . . 119.7 ?
    C3 C4 C5 . . 121.9(5) ?
    C3 C4 H3 . . 119.1 ?
    C5 C4 H3 . . 119.1 ?
    C4 C5 C6 . . 117.5(5) ?
    C4 C5 C7 . . 119.7(5) ?
    C6 C5 C7 . . 122.7(5) ?
    O2 C6 C1 . . 116.7(4) ?
    O2 C6 C5 . . 123.9(5) ?
    C1 C6 C5 . . 119.4(5) ?
    N1 C7 C5 . . 126.1(5) ?
    N1 C7 H4 . . 117.0 ?
    C5 C7 H4 . . 117.0 ?
    C9' C8' N1 . . 109.6(13) ?
    C9' C8' C13' . . 105.9(13) ?
    N1 C8' C13' . . 95.5(9) ?
    C9' C8' H8'A . . 114.6 ?
    N1 C8' H8'A . . 114.6 ?
    C13' C8' H8'A . . 114.6 ?
    C10' C9' C8' . . 114.0(17) ?
    C10' C9' H9'A . . 108.7 ?
    C8' C9' H9'A . . 108.7 ?
    C10' C9' H9'B . . 108.7 ?
    C8' C9' H9'B . . 108.7 ?
    H9'A C9' H9'B . . 107.6 ?
    C9' C10' C11' . . 105.4(15) ?
    C9' C10' H10A . . 110.7 ?
    C11' C10' H10A . . 110.7 ?
    C9' C10' H10B . . 110.7 ?
    C11' C10' H10B . . 110.7 ?
    H10A C10' H10B . . 108.8 ?
    C12' C11' C10' . . 108.9(17) ?
    C12' C11' H11A . . 109.9 ?
    C10' C11' H11A . . 109.9 ?
    C12' C11' H11B . . 109.9 ?
    C10' C11' H11B . . 109.9 ?
    H11A C11' H11B . . 108.3 ?
    C13' C12' C11' . . 109.0(18) ?
    C13' C12' H12A . . 109.9 ?
    C11' C12' H12A . . 109.9 ?
    C13' C12' H12B . . 109.9 ?
    C11' C12' H12B . . 109.9 ?
    H12A C12' H12B . . 108.3 ?
    C12' C13' N2 . . 121.6(13) ?
    C12' C13' C8' . . 110.6(15) ?
    N2 C13' C8' . . 94.6(10) ?
    C12' C13' H13A . . 109.6 ?
    N2 C13' H13A . . 109.6 ?
    C8' C13' H13A . . 109.6 ?
    N1 C8 C9 . . 118.7(13) ?
    N1 C8 C13 . . 112.1(10) ?
    C9 C8 C13 . . 115.9(11) ?
    N1 C8 H8A . . 102.3 ?
    C9 C8 H8A . . 102.3 ?
    C13 C8 H8A . . 102.3 ?
    C9 C10 C11 . . 118.5(14) ?
    C9 C10 H10C . . 107.7 ?
    C11 C10 H10C . . 107.7 ?
    C9 C10 H10D . . 107.7 ?
    C11 C10 H10D . . 107.7 ?
    H10C C10 H10D . . 107.1 ?
    C12 C11 C10 . . 113.7(10) ?
    C12 C11 H11C . . 108.8 ?
    C10 C11 H11C . . 108.8 ?
    C12 C11 H11D . . 108.8 ?
    C10 C11 H11D . . 108.8 ?
    H11C C11 H11D . . 107.7 ?
    C12 C13 C8 . . 117.1(11) ?
    C12 C13 N2 . . 118.1(12) ?
    C8 C13 N2 . . 103.6(8) ?
    C12 C13 H13B . . 105.7 ?
    C8 C13 H13B . . 105.7 ?
    N2 C13 H13B . . 105.7 ?
    C10 C9 C8 . . 112.6(18) ?
    C10 C9 H9A . . 109.1 ?
    C8 C9 H9A . . 109.1 ?
    C10 C9 H9B . . 109.1 ?
    C8 C9 H9B . . 109.1 ?
    H9A C9 H9B . . 107.8 ?
    C13 C12 C11 . . 114.5(14) ?
    C13 C12 H12C . . 108.6 ?
    C11 C12 H12C . . 108.6 ?
    C13 C12 H12D . . 108.6 ?
    C11 C12 H12D . . 108.6 ?
    H12C C12 H12D . . 107.6 ?
    N2 C14 C15 . . 125.5(5) ?
    N2 C14 H15 . . 117.3 ?
    C15 C14 H15 . . 117.3 ?
    C20 C15 C16 . . 118.2(5) ?
    C20 C15 C14 . . 123.5(5) ?
    C16 C15 C14 . . 118.3(5) ?
    C17 C16 C15 . . 121.3(5) ?
    C17 C16 H16 . . 119.3 ?
    C15 C16 H16 . . 119.3 ?
    C16 C17 C18 . . 120.4(5) ?
    C16 C17 H17 . . 119.8 ?
    C18 C17 H17 . . 119.8 ?
    C19 C18 C17 . . 119.4(5) ?
    C19 C18 H18 . . 120.3 ?
    C17 C18 H18 . . 120.3 ?
    C18 C19 O4 . . 126.4(5) ?
    C18 C19 C20 . . 121.5(5) ?
    O4 C19 C20 . . 112.2(4) ?
    O3 C20 C15 . . 124.8(4) ?
    O3 C20 C19 . . 115.9(4) ?
    C15 C20 C19 . . 119.2(5) ?
    O4 C21 H19 . . 109.5 ?
    O4 C21 H20 . . 109.5 ?
    H19 C21 H20 . . 109.5 ?
    O4 C21 H21 . . 109.5 ?
    H19 C21 H21 . . 109.5 ?
    H20 C21 H21 . . 109.5 ?
    O1 C22 H22 . . 109.5 ?
    O1 C22 H24 . . 109.5 ?
    H22 C22 H24 . . 109.5 ?
    O1 C22 H23 . . 109.5 ?
    H22 C22 H23 . . 109.5 ?
    H24 C22 H23 . . 109.5 ?
    C7 N1 C8 . . 121.0(6) ?
    C7 N1 C8' . . 128.6(6) ?
    C7 N1 Cu1 . . 125.3(4) ?
    C8 N1 Cu1 . . 110.9(6) ?
    C8' N1 Cu1 . . 103.7(5) ?
    C14 N2 C13' . . 122.1(7) ?
    C14 N2 C13 . . 122.1(6) ?
    C14 N2 Cu1 . . 125.3(4) ?
    C13' N2 Cu1 . . 108.6(6) ?
    C13 N2 Cu1 . . 111.8(6) ?
    O6 N3 O5 . . 122.5(6) ?
    O6 N3 O7 . . 123.3(5) ?
    O5 N3 O7 . . 114.1(5) ?
    O6 N3 Lu1 . . 178.1(5) ?
    O5 N3 Lu1 . . 58.6(3) ?
    O7 N3 Lu1 . . 55.6(3) ?
    O9 N4 O10 . . 122.6(6) ?
    O9 N4 O8 . . 121.4(6) ?
    O10 N4 O8 . . 116.0(5) ?
    O9 N4 Lu1 . . 174.5(5) ?
    O10 N4 Lu1 . . 59.6(3) ?
    O8 N4 Lu1 . . 56.7(3) ?
    O12 N5 O13 . . 119.0(6) ?
    O12 N5 O11 . . 120.0(6) ?
    O13 N5 O11 . . 120.9(6) ?
    C1 O1 C22 . . 117.1(4) ?
    C1 O1 Lu1 . . 116.8(3) ?
    C22 O1 Lu1 . . 123.6(3) ?
    C6 O2 Cu1 . . 124.3(3) ?
    C6 O2 Lu1 . . 123.7(3) ?
    Cu1 O2 Lu1 . . 101.94(14) ?
    C20 O3 Cu1 . . 124.7(3) ?
    C20 O3 Lu1 . . 127.3(3) ?
    Cu1 O3 Lu1 . . 102.56(14) ?
    C19 O4 C21 . . 116.5(4) ?
    C19 O4 Lu1 . . 112.4(3) ?
    C21 O4 Lu1 . . 121.6(3) ?
    N3 O5 Lu1 . . 94.7(4) ?
    N3 O7 Lu1 . . 97.7(3) ?
    N4 O8 Lu1 . . 96.9(3) ?
    N4 O10 Lu1 . . 93.9(3) ?
    N5 O11 Lu1 . . 125.2(4) ?
    O3 Lu1 O2 . . 67.51(12) ?
    O3 Lu1 O11 . . 99.63(15) ?
    O2 Lu1 O11 . . 76.01(15) ?
    O3 Lu1 O7 . . 123.28(15) ?
    O2 Lu1 O7 . . 120.13(14) ?
    O11 Lu1 O7 . . 137.01(16) ?
    O3 Lu1 O8 . . 143.33(14) ?
    O2 Lu1 O8 . . 139.68(15) ?
    O11 Lu1 O8 . . 73.50(16) ?
    O7 Lu1 O8 . . 70.42(16) ?
    O3 Lu1 O5 . . 82.32(14) ?
    O2 Lu1 O5 . . 74.19(13) ?
    O11 Lu1 O5 . . 146.74(15) ?
    O7 Lu1 O5 . . 53.48(14) ?
    O8 Lu1 O5 . . 123.33(14) ?
    O3 Lu1 O10 . . 90.71(15) ?
    O2 Lu1 O10 . . 135.22(14) ?
    O11 Lu1 O10 . . 69.53(16) ?
    O7 Lu1 O10 . . 104.60(16) ?
    O8 Lu1 O10 . . 52.84(15) ?
    O5 Lu1 O10 . . 143.69(14) ?
    O3 Lu1 O1 . . 132.25(12) ?
    O2 Lu1 O1 . . 64.96(11) ?
    O11 Lu1 O1 . . 73.27(15) ?
    O7 Lu1 O1 . . 78.86(14) ?
    O8 Lu1 O1 . . 81.29(14) ?
    O5 Lu1 O1 . . 80.95(14) ?
    O10 Lu1 O1 . . 126.96(15) ?
    O3 Lu1 O4 . . 61.91(11) ?
    O2 Lu1 O4 . . 125.73(12) ?
    O11 Lu1 O4 . . 129.63(15) ?
    O7 Lu1 O4 . . 76.06(13) ?
    O8 Lu1 O4 . . 94.21(14) ?
    O5 Lu1 O4 . . 80.77(13) ?
    O10 Lu1 O4 . . 64.75(14) ?
    O1 Lu1 O4 . . 154.56(12) ?
    O3 Lu1 N3 . . 103.87(15) ?
    O2 Lu1 N3 . . 97.06(14) ?
    O11 Lu1 N3 . . 150.70(16) ?
    O7 Lu1 N3 . . 26.73(14) ?
    O8 Lu1 N3 . . 96.78(16) ?
    O5 Lu1 N3 . . 26.76(14) ?
    O10 Lu1 N3 . . 126.75(15) ?
    O1 Lu1 N3 . . 78.00(14) ?
    O4 Lu1 N3 . . 77.69(13) ?
    O3 Lu1 N4 . . 117.21(15) ?
    O2 Lu1 N4 . . 143.95(14) ?
    O11 Lu1 N4 . . 67.95(15) ?
    O7 Lu1 N4 . . 88.31(16) ?
    O8 Lu1 N4 . . 26.40(14) ?
    O5 Lu1 N4 . . 140.35(13) ?
    O10 Lu1 N4 . . 26.51(14) ?
    O1 Lu1 N4 . . 103.84(15) ?
    O4 Lu1 N4 . . 79.76(14) ?
    N3 Lu1 N4 . . 114.62(15) ?
    O3 Lu1 Cu1 . . 35.12(8) ?
    O2 Lu1 Cu1 . . 35.02(8) ?
    O11 Lu1 Cu1 . . 78.00(11) ?
    O7 Lu1 Cu1 . . 139.31(12) ?
    O8 Lu1 Cu1 . . 150.09(11) ?
    O5 Lu1 Cu1 . . 85.91(9) ?
    O10 Lu1 Cu1 . . 108.32(11) ?
    O1 Lu1 Cu1 . . 99.18(8) ?
    O4 Lu1 Cu1 . . 97.00(8) ?
    N3 Lu1 Cu1 . . 112.67(12) ?
    N4 Lu1 Cu1 . . 130.54(11) ?
    O2 Cu1 N2 . . 177.78(17) ?
    O2 Cu1 O3 . . 81.92(14) ?
    N2 Cu1 O3 . . 95.94(17) ?
    O2 Cu1 N1 . . 94.81(17) ?
    N2 Cu1 N1 . . 87.29(19) ?
    O3 Cu1 N1 . . 174.90(19) ?
    O2 Cu1 Lu1 . . 43.04(9) ?
    N2 Cu1 Lu1 . . 135.12(14) ?
    O3 Cu1 Lu1 . . 42.32(10) ?
    N1 Cu1 Lu1 . . 135.74(15) ?
