# Supplementary material for: {μ-6,6′-Dimeth­oxy-2,2′-[cyclo­hexane-1,2-diylbis(nitrilo­methyl­idyne)]diphenolato}trinitratocopper(II)lutetium(III)
Source: Acta Crystallogr Sect E Struct Rep Online. 2010 Nov 27;66(Pt 12):m1683–4. doi: 10.1107/S1600536810048245 (PMC3011629; doi:10.1107/S1600536810048245)
Supplement: Supplementary file 2 [file e-66-m1683-Isup2.hkl]

# 
# h,k,l, Fc-squared, Fo-squared, sigma(Fo-squared) and status flag 
# 
data_I
_shelx_title ' CuLu in P2(1)/n' 
_shelx_refln_list_code          4 
_shelx_F_calc_maximum      406.47 
_exptl_crystal_F_000      1580.00 
_reflns_d_resolution_high  0.8409 
 
loop_ 
 _symmetry_equiv_pos_as_xyz 
 'x, y, z' 
 '-x+1/2, y+1/2, -z+1/2' 
 '-x, -y, -z' 
 'x-1/2, -y-1/2, z-1/2' 
 
_cell_length_a    11.4972 
_cell_length_b    15.0555 
_cell_length_c    15.7487 
_cell_angle_alpha  90.000 
_cell_angle_beta  102.777 
_cell_angle_gamma  90.000 
 
_shelx_F_squared_multiplier     1.000 
 
loop_ 
 _refln_index_h 
 _refln_index_k 
 _refln_index_l 
 _refln_F_squared_calc 
 _refln_F_squared_meas 
 _refln_F_squared_sigma 
 _refln_observed_status 
   2   0   0    36613.97    37098.46    528.39 o 
   4   0   0     9319.21     8088.54     97.76 o 
   6   0   0    20196.85    20557.53    291.02 o 
   8   0   0      381.79      538.84     71.95 o 
  10   0   0     2243.87     2397.58     74.75 o 
  12   0   0      653.57      849.60    164.52 o 
   2   1   0    35276.02    36195.24    337.61 o 
   3   1   0    17498.59    18750.25    175.78 o 
   4   1   0    21864.59    21446.51    211.22 o 
   5   1   0    41139.42    40053.27    441.74 o 
   6   1   0      961.54      857.39     22.59 o 
   7   1   0     5969.86     6034.75     73.62 o 
   8   1   0     3013.19     2993.98     46.71 o 
   9   1   0     1905.21     1792.17     46.36 o 
  10   1   0      532.33      551.00     31.66 o 
  11   1   0     1498.37     1583.80     52.24 o 
  12   1   0       10.15       72.43     27.62 o 
  13   1   0       39.85       96.75     59.77 o 
   1   2   0    21905.61    23374.43    206.09 o 
   2   2   0     3305.52     3728.87     66.77 o 
   3   2   0    39430.71    43074.13    485.51 o 
   4   2   0    29853.26    33298.37    363.66 o 
   5   2   0     6286.37     6212.68     63.97 o 
   6   2   0     8491.33     8663.98     91.70 o 
   7   2   0     2785.61     2656.41     62.97 o 
   8   2   0      152.43      238.21     29.78 o 
   9   2   0     2767.94     2916.38     65.41 o 
  10   2   0     2059.31     2060.33     69.41 o 
  11   2   0        3.53       54.09     22.51 o 
  12   2   0      204.05      323.19     48.18 o 
  13   2   0       64.50       21.62     33.21 o 
   1   3   0    19674.52    19642.96    197.93 o 
   2   3   0    17260.12    16236.64    155.40 o 
   3   3   0     2241.20     2370.15     35.05 o 
   4   3   0    18921.79    18874.92    182.26 o 
   5   3   0     9158.05     8798.96     99.89 o 
   6   3   0     3333.55     3467.93     44.61 o 
   7   3   0       49.98       80.20     14.90 o 
   8   3   0     8174.13     8150.44     94.60 o 
   9   3   0     1085.40     1243.20     44.84 o 
  10   3   0      141.12      227.16     28.34 o 
  11   3   0      369.89      510.76     69.02 o 
  12   3   0      444.22      349.05     43.05 o 
  13   3   0        1.59       -5.60     27.81 o 
   0   4   0     5792.45     5700.66     81.74 o 
   1   4   0    32408.91    33745.55    393.69 o 
   2   4   0      228.44      295.04     10.42 o 
   3   4   0    17239.38    16939.52    156.37 o 
   4   4   0     5269.25     5617.42     71.21 o 
   5   4   0      476.78      573.60     40.03 o 
   6   4   0     1181.96     1166.59     27.26 o 
   7   4   0     5590.81     5444.23     74.05 o 
   8   4   0      440.73      555.84     41.17 o 
   9   4   0     1270.81     1515.77     44.77 o 
  10   4   0      592.02      588.27     33.51 o 
  11   4   0      346.31      252.14     33.82 o 
  12   4   0       41.03       50.46     30.91 o 
   1   5   0    10543.30    10143.53    102.30 o 
   2   5   0    26086.47    26122.48    260.58 o 
   3   5   0      212.82      262.72     16.08 o 
   4   5   0    11978.72    11819.64    135.84 o 
   5   5   0     1606.54     1660.88     28.49 o 
   6   5   0     4154.46     4315.00     91.98 o 
   7   5   0      120.49      195.76     34.37 o 
   8   5   0     3862.37     3821.52     57.86 o 
   9   5   0        2.92       30.48     19.26 o 
  10   5   0       41.45       83.44     24.23 o 
  11   5   0       71.02       97.36     27.61 o 
  12   5   0      413.92      307.20     40.75 o 
   0   6   0     5439.99     5512.54     97.17 o 
   1   6   0    16659.31    16616.61    183.35 o 
   2   6   0     1942.64     1870.27     32.43 o 
   3   6   0    35145.25    33908.08    444.35 o 
   4   6   0      466.16      700.55     38.17 o 
   5   6   0      973.00      879.01     18.69 o 
   6   6   0     1558.30     1648.13     45.57 o 
   7   6   0     7417.65     7701.86    105.22 o 
   8   6   0      731.44      789.22     39.24 o 
   9   6   0     1776.02     1958.85     46.51 o 
  10   6   0       76.19       65.03     24.93 o 
  11   6   0      101.84       21.27     28.03 o 
  12   6   0        0.69       46.36     33.38 o 
   1   7   0       35.94      125.10     19.92 o 
   2   7   0    41687.96    42474.86    582.56 o 
   3   7   0      284.37      337.32     26.36 o 
   4   7   0    37213.34    36387.85    479.19 o 
   5   7   0     2461.24     2268.01     52.68 o 
   6   7   0     1442.03     1339.63     47.89 o 
   7   7   0      132.03      153.07     21.55 o 
   8   7   0     2935.71     2950.26     71.27 o 
   9   7   0      242.58      183.39     27.12 o 
  10   7   0      581.89      741.84     48.79 o 
  11   7   0      112.04      102.74     37.18 o 
  12   7   0      218.23      120.12     39.76 o 
   0   8   0    23475.11    23583.98    402.86 o 
   1   8   0    11108.34    10765.49    131.27 o 
   2   8   0     1314.16     1343.18     39.26 o 
   3   8   0    38821.83    38111.04    494.35 o 
   4   8   0     2032.64     2387.97     43.29 o 
   5   8   0     2037.30     1976.26     41.23 o 
   6   8   0     6886.58     6626.19    128.45 o 
   7   8   0     4104.77     4377.70     76.52 o 
   8   8   0        0.48      -11.04     29.86 o 
   9   8   0     3008.49     2981.64     94.74 o 
  10   8   0      614.73      512.82     48.84 o 
  11   8   0       22.55       78.17     26.75 o 
   1   9   0    35400.72    35799.79    478.63 o 
   2   9   0     8538.86     8181.66    112.48 o 
   3   9   0      830.95      850.26     27.68 o 
   4   9   0     2893.36     2947.81     46.80 o 
   5   9   0    17912.37    17922.39    239.47 o 
   6   9   0      133.91       95.37     26.67 o 
   7   9   0     3811.98     3925.25     70.81 o 
   8   9   0     1734.95     2234.76    186.64 o 
   9   9   0      212.14      100.37     30.30 o 
  10   9   0      143.35      144.32     35.75 o 
  11   9   0      729.66      704.75     93.03 o 
   0  10   0    37512.54    39182.73   1113.77 o 
   1  10   0       41.63       89.55     22.09 o 
   2  10   0     9698.99     9280.42    138.95 o 
   3  10   0        4.60       72.07     19.69 o 
   4  10   0     3084.35     3153.93     52.17 o 
   5  10   0      340.66      364.82     32.68 o 
   6  10   0     9982.38     9887.50    191.39 o 
   7  10   0      130.43      160.76     31.06 o 
   8  10   0        3.08       63.15     27.60 o 
   9  10   0       42.27      141.39     30.75 o 
  10  10   0     1129.16     1127.81     66.10 o 
  11  10   0        7.35       28.97     36.30 o 
   1  11   0    14135.13    13865.86    184.24 o 
   2  11   0     2140.04     2417.87     59.77 o 
   3  11   0       67.39       70.60     22.95 o 
   4  11   0     1167.73     1131.90     38.30 o 
   5  11   0     8258.72     8075.16    143.34 o 
   6  11   0       18.04       18.60     23.63 o 
   7  11   0      639.05      646.74     72.72 o 
   8  11   0        2.56      -26.80     31.82 o 
   9  11   0      955.17      821.07     56.98 o 
  10  11   0       31.69       33.60     41.83 o 
   0  12   0     2015.45     2113.62     96.30 o 
   1  12   0     4092.26     4187.10     92.86 o 
   2  12   0      238.32      228.47     42.72 o 
   3  12   0     2006.33     1984.98     41.26 o 
   4  12   0     6025.16     6055.82    135.10 o 
   5  12   0      466.32      435.49     33.90 o 
   6  12   0     3143.25     3159.22     87.33 o 
   7  12   0      895.93      865.15     41.36 o 
   8  12   0        1.13       57.73     32.11 o 
   9  12   0      209.81      136.69     34.42 o 
   1  13   0      725.55      944.53     88.16 o 
   2  13   0     4292.71     4039.35     98.95 o 
   3  13   0       53.68      123.81     20.41 o 
   4  13   0       22.53       32.64     14.34 o 
   5  13   0     1958.59     1978.41     82.32 o 
   6  13   0      346.60      425.76     56.68 o 
   7  13   0      131.09       78.54     29.35 o 
   8  13   0      321.13      388.47     63.08 o 
   9  13   0      285.51      271.87     38.30 o 
   0  14   0     5274.43     5440.96    150.41 o 
   1  14   0     2976.35     3137.75     80.99 o 
   2  14   0      956.41      962.96     64.76 o 
   3  14   0      884.31      747.99     32.99 o 
   4  14   0      573.88      690.65     60.72 o 
   5  14   0       22.57       25.52     24.93 o 
   6  14   0      529.36      671.66     66.41 o 
   7  14   0      617.53      478.96     43.78 o 
   8  14   0        1.00        6.78     25.86 o 
   1  15   0     2367.20     2291.43     89.97 o 
   2  15   0     3422.49     3342.06    100.64 o 
   3  15   0       47.52       42.39     27.90 o 
   4  15   0      962.29      813.24    135.27 o 
   5  15   0      803.97      927.23     51.60 o 
   6  15   0      520.59      526.74     42.28 o 
   7  15   0      439.79      458.85     42.43 o 
   0  16   0      797.64     1054.42    122.57 o 
   1  16   0     2137.01     2119.09    117.56 o 
   2  16   0      464.42      523.84     60.98 o 
   3  16   0     5339.11     5012.57    247.27 o 
   4  16   0       27.34       60.47     29.58 o 
   5  16   0      403.61      331.68     41.61 o 
   1  17   0      226.82      211.89     21.31 o 
   2  17   0     4496.73     4848.65    114.72 o 
   3  17   0        4.73       75.62     53.47 o 
   4  17   0     2802.80     2744.20    137.68 o 
 -13   0   1       70.48       44.65     62.08 o 
 -11   0   1       80.96      217.52     81.63 o 
  -9   0   1     2635.93     3233.32     93.53 o 
  -7   0   1     5226.14     4989.66     77.47 o 
  -5   0   1    25266.90    23863.54    317.85 o 
  -3   0   1    95588.18    98657.38   2239.69 o 
   3   0   1     5778.85     5686.27    116.06 o 
   5   0   1      256.10      269.49     26.59 o 
   7   0   1     9276.06     9081.84    159.87 o 
   9   0   1     8369.96     8732.88    149.31 o 
  11   0   1        8.31        8.28     36.89 o 
  13   0   1      585.39      450.18    121.66 o 
 -13   1   1        0.94      -49.01     40.88 o 
 -12   1   1      239.49      179.69     27.90 o 
 -11   1   1      112.24      128.25     33.39 o 
 -10   1   1      273.44      486.89     68.40 o 
  -9   1   1      195.58      251.36     38.61 o 
  -8   1   1     6481.07     6560.46     78.44 o 
  -7   1   1       29.18      125.85     17.88 o 
  -6   1   1     2520.06     2622.01     33.16 o 
  -5   1   1     1044.93     1323.83     54.08 o 
  -4   1   1    36522.55    37132.83    405.17 o 
  -3   1   1   165215.33   171668.75   3362.49 o 
  -2   1   1    61345.45    63103.70    864.65 o 
   2   1   1    44642.75    46608.14    405.94 o 
   3   1   1      567.41      650.52     14.03 o 
   4   1   1    12404.76    11714.49     92.16 o 
   5   1   1    10206.07    10293.07     90.38 o 
   6   1   1     3899.10     3833.04     58.33 o 
   7   1   1     1999.66     1923.88     33.72 o 
   8   1   1     9546.63     9993.46    121.88 o 
   9   1   1      413.42      458.41     51.48 o 
  10   1   1     1543.90     1959.19     47.77 o 
  11   1   1      437.59      495.01     33.33 o 
  12   1   1      318.75      223.26     46.98 o 
  13   1   1       34.39       69.66     26.08 o 
 -13   2   1      265.75      236.95     38.46 o 
 -12   2   1      124.11      124.06     42.74 o 
 -11   2   1       64.40       62.79     29.54 o 
 -10   2   1      153.33      108.61     25.59 o 
  -9   2   1     1815.51     1930.95     46.15 o 
  -8   2   1      755.42      789.21     27.37 o 
  -7   2   1    12700.70    12640.17    135.23 o 
  -6   2   1    22651.72    22486.59    259.86 o 
  -5   2   1      873.84      837.63     26.71 o 
  -4   2   1      135.64      240.33     19.42 o 
  -3   2   1    27841.69    27947.82    291.74 o 
  -2   2   1      133.76      282.74     22.52 o 
  -1   2   1    40696.16    42829.76    582.02 o 
   0   2   1    47000.68    49601.78    542.20 o 
   1   2   1     6224.67     6131.57     39.43 o 
   2   2   1     2851.01     2561.93     30.23 o 
   3   2   1     9380.99     8611.15     70.96 o 
   4   2   1    17701.09    17400.59    144.62 o 
   5   2   1     1485.54     1435.88     32.09 o 
   6   2   1     9914.73     9858.83     93.69 o 
   7   2   1     1601.96     1469.31     27.01 o 
   8   2   1      295.63      471.21     25.54 o 
   9   2   1     2405.75     2637.60     71.33 o 
  10   2   1     1385.74     1422.26     54.32 o 
  11   2   1        4.83       44.35     21.48 o 
  12   2   1      199.31      294.34     52.67 o 
  13   2   1      191.45      190.14     42.18 o 
 -13   3   1        0.14       86.22     32.09 o 
 -12   3   1      291.91      388.00     70.32 o 
 -11   3   1      821.31      971.43     46.77 o 
 -10   3   1        4.60       17.39     27.88 o 
  -9   3   1      942.17      841.69     31.54 o 
  -8   3   1     3561.34     3771.59     52.63 o 
  -7   3   1     3770.31     4048.40     70.07 o 
  -6   3   1     9153.49     9597.85    107.63 o 
  -5   3   1    20456.55    20210.10    237.81 o 
  -4   3   1     4596.94     4301.01     68.33 o 
  -3   3   1     2171.06     1994.62     31.03 o 
  -2   3   1     1884.51     1815.89     28.82 o 
  -1   3   1      531.32      516.84     17.47 o 
   0   3   1    13137.55    12541.71    119.63 o 
   1   3   1    28991.79    30790.57    345.95 o 
   2   3   1     5803.61     5584.44     49.03 o 
   3   3   1      425.85      534.31     17.35 o 
   4   3   1     3469.60     3673.56     37.18 o 
   5   3   1    20085.00    19290.87    180.68 o 
   6   3   1      886.13      843.83     31.10 o 
   7   3   1     3587.70     3469.15     51.22 o 
   8   3   1      891.45      909.95     31.68 o 
   9   3   1      805.33      785.12     38.71 o 
  10   3   1       31.33       60.85     23.16 o 
  11   3   1      800.83      977.87     47.74 o 
  12   3   1       37.95       59.88     33.60 o 
 -13   4   1       87.36       89.33     36.13 o 
 -12   4   1      222.80      385.51     34.94 o 
 -11   4   1      275.06      171.13     39.06 o 
 -10   4   1     2629.08     2656.74     72.81 o 
  -9   4   1      208.68      289.62     44.64 o 
  -8   4   1      194.09      171.12     22.31 o 
  -7   4   1     3506.59     3644.19     70.34 o 
  -6   4   1    11175.16    10673.38    130.71 o 
  -5   4   1      436.85      479.44     51.30 o 
  -4   4   1    30048.62    31578.25    375.86 o 
  -3   4   1      338.08      466.83     36.02 o 
  -2   4   1     3550.83     3444.81     54.71 o 
  -1   4   1      160.64      167.44     34.66 o 
   0   4   1    21187.54    21143.69    227.56 o 
   1   4   1       30.27       61.35     15.18 o 
   2   4   1     5169.42     4758.70     56.40 o 
   3   4   1      913.11      898.23     20.54 o 
   4   4   1     3808.18     4446.68     45.46 o 
   5   4   1     1954.79     1895.85     36.99 o 
   6   4   1    11143.83    11501.61    112.48 o 
   7   4   1      404.34      456.76     26.62 o 
   8   4   1       72.18      111.42     19.06 o 
   9   4   1      955.17     1065.24     38.44 o 
  10   4   1     1147.86      954.67     46.55 o 
  11   4   1        0.14      -11.88     24.75 o 
  12   4   1      306.69      422.48     76.24 o 
 -12   5   1        6.32       37.14     29.79 o 
 -11   5   1     1904.47     2124.95     79.83 o 
 -10   5   1      131.85      119.52     26.09 o 
  -9   5   1     2198.24     2112.23     90.64 o 
  -8   5   1       65.16      138.39     21.52 o 
  -7   5   1     1698.60     1702.82     43.20 o 
  -6   5   1     1365.40     1480.38     65.12 o 
  -5   5   1    34936.06    34970.79    479.73 o 
  -4   5   1       91.26      120.84     15.68 o 
  -3   5   1    25321.84    25662.53    938.21 o 
  -2   5   1     1911.82     1788.24     38.66 o 
  -1   5   1     1570.10     1452.30     27.68 o 
   0   5   1     1696.35     1596.86     34.40 o 
   1   5   1    28318.78    27536.06    310.04 o 
   2   5   1       30.37       59.40      8.73 o 
   3   5   1     3788.42     3353.78     41.92 o 
   4   5   1      108.33       98.46     10.25 o 
   5   5   1    11182.75    11049.10    112.69 o 
   6   5   1        1.37       31.66     14.19 o 
   7   5   1     1430.17     1540.47     36.22 o 
   8   5   1      310.67      374.37     45.21 o 
   9   5   1      693.75      612.34     30.85 o 
  10   5   1       56.33       57.86     24.27 o 
  11   5   1      967.53      993.61     42.35 o 
  12   5   1        4.92       12.08     27.46 o 
 -12   6   1      256.26      435.61     75.96 o 
 -11   6   1       46.47        9.57     25.53 o 
 -10   6   1     1814.06     1795.11     52.22 o 
  -9   6   1       10.75       39.39     23.95 o 
  -8   6   1      102.53      132.68     25.26 o 
  -7   6   1     2544.44     2479.70     48.61 o 
  -6   6   1    10724.10    10283.95    130.51 o 
  -5   6   1     6469.72     6344.26     72.00 o 
  -4   6   1    22114.12    22159.64    337.55 o 
  -3   6   1     1213.08     1365.96     73.00 o 
  -2   6   1     1384.12     1307.65     28.32 o 
  -1   6   1      709.08      816.97     23.53 o 
   0   6   1    28273.97    28297.90    334.54 o 
   1   6   1     5382.88     5539.44     64.21 o 
   2   6   1     3686.18     3745.72     53.01 o 
   3   6   1      542.37      434.97     28.00 o 
   4   6   1     3920.76     4069.11     56.77 o 
   5   6   1        7.38       78.11     14.02 o 
   6   6   1    10918.17    10555.46    104.45 o 
   7   6   1       32.78       18.37     13.16 o 
   8   6   1       45.00       74.94     22.67 o 
   9   6   1        4.16       23.41     19.42 o 
  10   6   1     2141.20     1980.29     60.16 o 
  11   6   1        8.53        7.84     22.02 o 
  12   6   1      324.10      301.77     33.61 o 
 -12   7   1      293.01      160.26     29.71 o 
 -11   7   1      626.13      682.78     64.47 o 
 -10   7   1       25.23        2.78     27.26 o 
  -9   7   1       16.49       48.37     18.01 o 
  -8   7   1      614.62      562.21     73.55 o 
  -7   7   1     1912.66     1811.22     37.55 o 
  -6   7   1     5366.16     5354.72     78.51 o 
  -5   7   1    15899.49    15549.00    195.91 o 
  -4   7   1      819.17      812.82     60.22 o 
  -3   7   1      103.53      170.91     12.45 o 
  -2   7   1     4802.96     5109.76     64.62 o 
  -1   7   1    40070.20    40855.08    550.03 o 
   0   7   1     3698.50     3408.64     52.89 o 
   1   7   1    28304.69    27573.11    327.30 o 
   2   7   1      798.85     1043.03     29.98 o 
   3   7   1     1167.75     1377.76     29.39 o 
   4   7   1     6933.05     7086.04     81.70 o 
   5   7   1    28901.59    28765.03    333.43 o 
   6   7   1       15.86       43.15     15.87 o 
   7   7   1     3209.03     3455.13     48.44 o 
   8   7   1       83.47       29.80     19.74 o 
   9   7   1      624.67      601.84     26.45 o 
  10   7   1        6.90       12.32     17.85 o 
  11   7   1     1014.88     1080.26     37.29 o 
  12   7   1       30.33       29.20     20.87 o 
 -12   8   1      144.84      157.92     28.24 o 
 -11   8   1       45.64       71.18     21.26 o 
 -10   8   1      169.67      221.63     24.89 o 
  -9   8   1      676.83      612.48     46.93 o 
  -8   8   1      530.05      461.88     44.67 o 
  -7   8   1     2033.94     2054.76    108.80 o 
  -6   8   1     4221.91     4488.41     90.33 o 
  -5   8   1      132.45      176.40     31.81 o 
  -4   8   1     1044.49      963.31     69.55 o 
  -3   8   1    12616.19    12680.69    226.70 o 
  -2   8   1    16060.83    15496.71    190.72 o 
  -1   8   1     4848.41     5090.86     70.81 o 
   0   8   1    43287.59    43069.50    604.04 o 
   1   8   1     8240.39     8716.30    114.93 o 
   2   8   1      601.93      566.22     24.27 o 
   3   8   1    12461.92    12310.57    142.08 o 
   4   8   1    15402.91    15381.83    193.36 o 
   5   8   1     1877.80     1857.61     34.46 o 
   6   8   1     9653.14     9933.42    122.15 o 
   7   8   1     3459.67     3373.38     67.83 o 
   8   8   1       21.66       40.05     22.56 o 
   9   8   1     1402.25     1345.22     48.07 o 
  10   8   1     1123.47     1184.01    104.54 o 
  11   8   1       11.84        5.33     23.63 o 
 -11   9   1      248.05      214.32     55.36 o 
 -10   9   1      712.80      725.04     55.74 o 
  -9   9   1       87.59       50.28     27.72 o 
  -8   9   1     1628.59     1602.42     63.58 o 
  -7   9   1      419.73      515.53     50.62 o 
  -6   9   1       20.80       94.51     25.16 o 
  -5   9   1     1418.35     1453.19     57.11 o 
  -4   9   1    11922.88    10841.03    178.24 o 
  -3   9   1      245.91      279.02     33.31 o 
  -2   9   1    20689.30    21050.85    272.15 o 
  -1   9   1     8878.00     8726.58    126.54 o 
   0   9   1     1162.38     1048.87     40.87 o 
   1   9   1     4962.73     4726.86     86.42 o 
   2   9   1    20609.73    20737.63    266.46 o 
   3   9   1      899.48      803.05     28.96 o 
   4   9   1    13782.17    13347.24    166.52 o 
   5   9   1     3635.50     3666.47     72.46 o 
   6   9   1     4536.28     4331.04     64.94 o 
   7   9   1      802.14      871.60     39.27 o 
   8   9   1     5384.73     5201.09     93.34 o 
   9   9   1      315.98      289.55     43.12 o 
  10   9   1      386.45      500.60     48.90 o 
  11   9   1      253.76      286.02     42.95 o 
 -11  10   1       25.36      -50.24     33.49 o 
 -10  10   1      462.61      683.10     73.22 o 
  -9  10   1     1595.25     1776.29    127.84 o 
  -8  10   1        0.87       13.06     22.97 o 
  -7  10   1     2019.86     1987.97     58.17 o 
  -6  10   1       16.75       54.69     28.15 o 
  -5  10   1     2292.21     2015.12     80.28 o 
  -4  10   1     1246.67     1319.40     86.44 o 
  -3  10   1    17994.50    17557.21    205.40 o 
  -2  10   1      566.74      695.82     36.21 o 
  -1  10   1     8281.99     8364.54    119.25 o 
   0  10   1      235.33      342.22     30.55 o 
   1  10   1     9171.40     9099.38    163.29 o 
   2  10   1     1464.94     1535.52     41.09 o 
   3  10   1    19621.91    19040.59    214.60 o 
   4  10   1       52.46       82.51     17.41 o 
   5  10   1     1111.49     1147.48     33.12 o 
   6  10   1        3.36       57.67     22.90 o 
   7  10   1     5753.10     5513.06     96.13 o 
   8  10   1       14.40       32.00     27.80 o 
   9  10   1     2350.57     2459.79     68.43 o 
  10  10   1        2.86       -5.08     23.35 o 
 -10  11   1      174.27      215.36     42.18 o 
  -9  11   1        8.46       50.21     41.30 o 
  -8  11   1     4726.20     4680.45    133.75 o 
  -7  11   1       77.82      100.88     37.62 o 
  -6  11   1     1621.74     1569.34     81.31 o 
  -5  11   1        1.42       57.20     30.73 o 
  -4  11   1     5870.99     5903.97    126.57 o 
  -3  11   1     2511.65     2311.09     33.81 o 
  -2  11   1     9145.43     9303.88    149.25 o 
  -1  11   1     3750.14     4080.22    127.18 o 
   0  11   1     1638.73     1617.14     55.67 o 
   1  11   1     2165.51     2174.74     56.66 o 
   2  11   1     5436.13     5383.13     90.13 o 
   3  11   1      587.56      520.71     31.14 o 
   4  11   1     2827.28     2833.16     48.26 o 
   5  11   1      117.84      128.73     20.53 o 
   6  11   1     1040.89      948.43     47.12 o 
   7  11   1       55.61       64.25     16.06 o 
   8  11   1     3969.18     3995.67     92.28 o 
   9  11   1       35.48        2.77     39.47 o 
  10  11   1      152.64      212.57     33.11 o 
 -10  12   1       73.96       26.61     31.61 o 
  -9  12   1      921.53     1166.30     51.83 o 
  -8  12   1       61.21       45.32     27.93 o 
  -7  12   1     4073.56     4190.80    130.56 o 
  -6  12   1      324.02      259.90     43.14 o 
  -5  12   1       31.69       44.99     36.99 o 
  -4  12   1      168.04      192.07     43.45 o 
  -3  12   1     5351.29     4931.85     76.21 o 
  -2  12   1     2041.80     2115.80     61.83 o 
  -1  12   1     7197.83     7424.97    123.58 o 
   0  12   1     4094.50     4370.63     86.50 o 
   1  12   1      363.88      396.87     35.55 o 
   2  12   1      678.64      735.84     41.82 o 
   3  12   1     6834.85     6591.25     82.57 o 
   4  12   1      277.66      301.83     22.61 o 
   5  12   1      427.54      363.55     23.85 o 
   6  12   1      362.40      276.14     17.72 o 
   7  12   1     1165.95     1081.49     60.21 o 
   8  12   1       48.45       75.54     29.56 o 
   9  12   1      524.15      631.34     61.75 o 
  -9  13   1      247.94      159.66     41.23 o 
  -8  13   1     1001.56     1047.94     77.71 o 
  -7  13   1      200.42      157.18     33.01 o 
  -6  13   1     1543.63     1783.79     84.77 o 
  -5  13   1     4265.89     4025.55    123.69 o 
  -4  13   1      781.53      803.67     54.26 o 
  -3  13   1     3599.25     3138.21    314.71 o 
  -2  13   1     6546.44     6333.28    119.70 o 
  -1  13   1      469.95      548.98     43.07 o 
   0  13   1      928.96      909.89     47.71 o 
   1  13   1      573.01      699.87     71.29 o 
   2  13   1     4881.49     4772.18     98.02 o 
   3  13   1      916.89      892.63     38.12 o 
   4  13   1     4038.23     4037.25     71.53 o 
   5  13   1      692.64      590.75     68.11 o 
   6  13   1        1.58        1.00     14.48 o 
   7  13   1      575.86      694.57     66.14 o 
   8  13   1      628.02      644.92     48.16 o 
  -8  14   1      217.95      255.41     42.12 o 
  -7  14   1      432.94      522.66     52.86 o 
  -6  14   1     1098.52     1074.33     76.84 o 
  -5  14   1        3.12       50.34     37.27 o 
  -4  14   1     4712.02     4918.66    137.70 o 
  -3  14   1     2791.67     2670.48     87.41 o 
  -2  14   1      488.27      500.07     36.08 o 
  -1  14   1     1988.28     2117.05     43.24 o 
   0  14   1     6047.68     5729.45    143.71 o 
   1  14   1      990.98     1109.51     38.57 o 
   2  14   1     1006.39     1057.04     62.34 o 
   3  14   1     2431.33     2339.98    102.49 o 
   4  14   1       71.51       79.66     19.34 o 
   5  14   1       15.95       19.84     23.54 o 
   6  14   1      458.06      303.95     94.91 o 
   7  14   1      568.61      550.02     44.11 o 
   8  14   1        7.83       -7.86     33.81 o 
  -7  15   1      145.50      182.44     36.42 o 
  -6  15   1       23.91       42.44     29.61 o 
  -5  15   1     3499.36     3436.33    125.24 o 
  -4  15   1      828.14      964.03    131.50 o 
  -3  15   1      970.61     1019.04     72.65 o 
  -2  15   1     1712.29     1637.76     92.46 o 
  -1  15   1     2247.83     2213.64     63.74 o 
   0  15   1     1053.17     1170.03     97.15 o 
   1  15   1     3136.45     3283.10     68.64 o 
   2  15   1     2314.02     2413.57     59.82 o 
   3  15   1       50.17       44.23     20.91 o 
   4  15   1      778.82      619.01     70.43 o 
   5  15   1     1540.90     1460.84     67.94 o 
   6  15   1      331.48      288.34     43.41 o 
   7  15   1      336.16      303.32     51.59 o 
  -6  16   1     1919.18     1770.90    142.69 o 
  -5  16   1      154.34      117.72     46.17 o 
  -4  16   1     1221.58     1430.03     88.37 o 
  -3  16   1      535.93      666.96     63.73 o 
  -2  16   1      930.70      756.97     88.55 o 
  -1  16   1      259.72      299.81     47.76 o 
   0  16   1     5631.70     5879.73    141.92 o 
   1  16   1      799.79      931.79     48.23 o 
   2  16   1      964.75     1061.24     56.29 o 
   3  16   1      458.43      492.60     36.81 o 
   4  16   1     1930.34     1880.10     63.45 o 
   5  16   1       11.82       40.58     30.26 o 
  -4  17   1       15.42       26.51     27.35 o 
  -3  17   1      151.43      108.06     66.24 o 
  -2  17   1       70.14       81.59     40.52 o 
  -1  17   1     3724.69     3056.84    449.90 o 
   0  17   1        6.57       -7.19     27.50 o 
   1  17   1     3069.82     2860.68    163.29 o 
   2  17   1      107.03      126.99     32.21 o 
   3  17   1      214.20      280.99     37.52 o 
 -12   0   2      439.80      480.82     74.47 o 
 -10   0   2     4091.73     3977.71     90.93 o 
  -8   0   2     4500.87     4646.11     91.22 o 
  -6   0   2     1379.56     1466.84     53.36 o 
  -4   0   2     2674.17     2603.17     78.91 o 
  -2   0   2    27009.72    29434.56    467.41 o 
   2   0   2     4372.80     3785.91     57.27 o 
   4   0   2    55374.40    56741.69    796.65 o 
   6   0   2    12777.29    12693.26    231.95 o 
   8   0   2      115.00      161.32     25.33 o 
  10   0   2     4265.35     3907.07     85.76 o 
  12   0   2      359.84      472.38     99.37 o 
 -13   1   2       17.24       -9.24     29.51 o 
 -12   1   2       76.68       62.55     35.54 o 
 -11   1   2     1095.01     1317.36     48.48 o 
 -10   1   2       73.46       75.33     21.39 o 
  -9   1   2     1628.50     1709.34     46.55 o 
  -8   1   2      220.81      311.12     35.01 o 
  -7   1   2     1480.57     1698.70     55.80 o 
  -6   1   2     3864.87     3607.32     53.03 o 
  -5   1   2    33899.93    32837.41    409.16 o 
  -4   1   2      153.36      247.62     16.30 o 
  -3   1   2     1623.62     1624.54     31.40 o 
  -2   1   2       99.09      164.74     12.71 o 
  -1   1   2    44474.85    46312.55    560.31 o 
   1   1   2    19790.23    19883.74    143.04 o 
   2   1   2     1553.16     1572.95     25.17 o 
   3   1   2    17651.00    18080.36    133.94 o 
   4   1   2      515.71      393.88     11.36 o 
   5   1   2    30877.14    30386.71    283.23 o 
   6   1   2     2106.55     2291.51     26.97 o 
   7   1   2     5351.58     5359.27     56.40 o 
   8   1   2     2130.44     2157.86     53.00 o 
   9   1   2     1466.46     1388.11     36.71 o 
  10   1   2        6.34       19.42     19.63 o 
  11   1   2     1497.67     1585.84     59.77 o 
  12   1   2      171.51      102.63     33.00 o 
 -13   2   2       68.36       34.96     29.02 o 
 -12   2   2       75.86      140.15     35.42 o 
 -11   2   2        4.39       34.80     32.01 o 
 -10   2   2     2431.74     2595.94     51.17 o 
  -9   2   2      279.41      455.90     31.93 o 
  -8   2   2      201.56      154.74     19.84 o 
  -7   2   2      405.04      462.85     46.83 o 
  -6   2   2    38945.30    38658.68    494.80 o 
  -5   2   2     8764.06     8579.59    103.34 o 
  -4   2   2    31191.30    32012.39    384.71 o 
  -3   2   2      747.17      824.52     62.39 o 
  -2   2   2     5611.40     5627.31     74.76 o 
  -1   2   2     3414.43     3836.84     50.55 o 
   0   2   2    55691.97    58931.31    624.93 o 
   1   2   2    14405.16    15033.21    118.55 o 
   2   2   2     9917.95     9429.07     72.32 o 
   3   2   2    11470.83    10915.15     81.08 o 
   4   2   2     5427.54     5526.44     50.53 o 
   5   2   2      191.80      260.31     22.86 o 
   6   2   2    14091.78    14308.38    131.92 o 
   7   2   2     5142.88     5184.39     61.28 o 
   8   2   2      479.57      537.19     48.86 o 
   9   2   2      714.55      772.30     36.74 o 
  10   2   2      987.09      980.03     33.85 o 
  11   2   2      214.38      165.49     34.15 o 
  12   2   2      169.64      271.54     32.52 o 
 -13   3   2        2.88       37.80     31.99 o 
 -12   3   2      490.29      443.16     68.22 o 
 -11   3   2     1835.29     2004.13     49.42 o 
 -10   3   2      202.97      332.86     38.92 o 
  -9   3   2     3887.15     3555.33     80.88 o 
  -8   3   2     3816.48     3491.14     59.37 o 
  -7   3   2     2858.55     2865.59     43.65 o 
  -6   3   2     1367.48     1851.55     37.93 o 
  -5   3   2    34831.24    35020.73    397.29 o 
  -4   3   2     4375.28     4048.06     50.98 o 
  -3   3   2     2445.75     2055.68     42.81 o 
  -2   3   2    16977.43    16904.49    251.88 o 
  -1   3   2     4005.29     3559.38     37.73 o 
   0   3   2       27.46       41.21      8.00 o 
   1   3   2    73270.19    77997.80    925.12 o 
   2   3   2    30260.15    30177.35    806.82 o 
   3   3   2     1833.15     1527.52     16.36 o 
   4   3   2    18694.81    19181.81    174.67 o 
   5   3   2     8086.16     8016.65     76.68 o 
   6   3   2      472.56      513.13     28.70 o 
   7   3   2     2968.45     3121.44     46.39 o 
   8   3   2     4957.49     4991.68     67.85 o 
   9   3   2       51.99       -1.50     18.77 o 
  10   3   2      265.92      415.41     58.00 o 
  11   3   2      233.80      209.58     31.72 o 
  12   3   2       77.36       20.48     22.80 o 
 -13   4   2      556.84      603.56     83.33 o 
 -12   4   2       98.71       57.69     28.97 o 
 -11   4   2      382.20      314.37     50.33 o 
 -10   4   2     1413.30     1484.69     62.63 o 
  -9   4   2     5895.96     6054.13     96.19 o 
  -8   4   2       52.67       50.31     20.34 o 
  -7   4   2    11497.67    11810.70    156.05 o 
  -6   4   2    10346.45    10442.94    123.70 o 
  -5   4   2     2903.31     2903.97     39.17 o 
  -4   4   2     5908.12     5379.62    106.49 o 
  -3   4   2    36696.54    36810.24    745.21 o 
  -2   4   2      586.41      553.66     21.70 o 
  -1   4   2    20555.36    19333.82    183.75 o 
   0   4   2    16641.92    16058.08    147.94 o 
   1   4   2    17041.13    16798.90    151.80 o 
   2   4   2     6901.21     6772.23     53.98 o 
   3   4   2    43284.59    43811.23    508.11 o 
   4   4   2      850.81      868.16     16.74 o 
   5   4   2    10170.86     9198.42     84.67 o 
   6   4   2     3309.17     3388.46     43.68 o 
   7   4   2     3139.90     3006.29     50.91 o 
   8   4   2       22.88       43.29     20.18 o 
   9   4   2     2085.73     2310.50     53.37 o 
  10   4   2      212.27      185.04     30.25 o 
  11   4   2        0.29       82.21     27.52 o 
  12   4   2       84.20       37.77     26.14 o 
 -13   5   2        4.68      -40.35     34.05 o 
 -12   5   2      907.20      867.13     73.24 o 
 -11   5   2       16.93       63.99     26.36 o 
 -10   5   2     1220.30     1358.92     67.71 o 
  -9   5   2       18.02       44.80     22.38 o 
  -8   5   2    11161.89    10968.74    152.64 o 
  -7   5   2      654.58      688.82     27.10 o 
  -6   5   2    13172.22    13127.44    163.12 o 
  -5   5   2      443.61      475.53     26.23 o 
  -4   5   2     6541.85     6050.63     86.68 o 
  -3   5   2      387.88      411.23     30.74 o 
  -2   5   2    74171.28    75736.81   1316.98 o 
  -1   5   2     1701.14     1579.50     21.01 o 
   0   5   2    11774.85    11193.77    102.22 o 
   1   5   2     4187.90     4224.13     42.21 o 
   2   5   2    29639.40    30455.24    288.08 o 
   3   5   2      677.76      731.44     26.39 o 
   4   5   2    28019.59    26977.56    302.57 o 
   5   5   2     1857.02     1991.50     29.88 o 
   6   5   2      923.64      914.66     41.10 o 
   7   5   2       32.10       61.94     19.53 o 
   8   5   2     4391.43     4444.85     77.79 o 
   9   5   2       52.33       48.86     22.92 o 
  10   5   2      534.61      651.79     39.56 o 
  11   5   2        3.56       40.33     25.39 o 
  12   5   2       18.30       10.82     28.72 o 
 -12   6   2       86.72       81.97     36.83 o 
 -11   6   2      250.00      176.65     27.43 o 
 -10   6   2      211.30      182.01     29.34 o 
  -9   6   2     1727.56     1776.28     53.02 o 
  -8   6   2      183.83      111.67     26.62 o 
  -7   6   2    11231.29    11048.50    151.54 o 
  -6   6   2     1024.78      913.26     51.27 o 
  -5   6   2      227.44      365.96     22.75 o 
  -4   6   2    14117.99    14074.36    205.40 o 
  -3   6   2    34435.45    33355.50    486.08 o 
  -2   6   2     1279.85     1360.52     51.67 o 
  -1   6   2    13288.06    12790.37    116.80 o 
   0   6   2     4827.97     5478.12     58.46 o 
   1   6   2    16948.42    17878.65    180.88 o 
   2   6   2     5854.09     5478.35     58.63 o 
   3   6   2    41178.69    40418.30    466.81 o 
   4   6   2     4889.57     4637.00     54.60 o 
   5   6   2     2989.30     2905.05     44.46 o 
   6   6   2      471.72      463.54     28.39 o 
   7   6   2     4606.75     4566.41     51.10 o 
   8   6   2       48.90       82.13     16.48 o 
   9   6   2     2751.40     2730.45     57.16 o 
  10   6   2       33.46       61.35     21.98 o 
  11   6   2        0.01      -24.54     22.41 o 
  12   6   2        0.05       12.97     20.72 o 
 -12   7   2      224.12      210.20     35.17 o 
 -11   7   2      603.75      563.38     81.85 o 
 -10   7   2       26.85       81.26     21.25 o 
  -9   7   2      216.29      117.18     22.18 o 
  -8   7   2     1994.37     2340.68     63.24 o 
  -7   7   2      234.44      221.68     17.61 o 
  -6   7   2     1335.21     1429.18     36.63 o 
  -5   7   2     9922.40     9850.97    134.44 o 
  -4   7   2     7135.84     6581.98     98.93 o 
  -3   7   2     9031.97     8943.19    178.53 o 
  -2   7   2    16149.16    15487.52    202.82 o 
  -1   7   2     5689.86     5838.20     75.12 o 
   0   7   2     9627.61    10377.23    101.88 o 
   1   7   2    20936.77    21728.92    222.81 o 
   2   7   2    38005.18    37936.21    438.30 o 
   3   7   2     4251.71     3818.33     52.42 o 
   4   7   2    11022.73    11019.58    130.27 o 
   5   7   2     1792.17     1936.65     37.65 o 
   6   7   2     2455.04     2558.90     45.44 o 
   7   7   2      568.04      636.05     25.46 o 
   8   7   2     3125.08     3135.80     43.81 o 
   9   7   2        0.30       32.24     22.30 o 
  10   7   2       32.38       83.10     25.63 o 
  11   7   2        6.24        6.91     23.24 o 
 -12   8   2       36.53       33.37     30.21 o 
 -11   8   2       28.07       27.89     27.83 o 
 -10   8   2      489.53      441.67     74.60 o 
  -9   8   2       13.35       68.15     22.91 o 
  -8   8   2       85.77       94.62     20.30 o 
  -7   8   2     1227.39     1172.37     43.60 o 
  -6   8   2     1427.11     1334.58     58.45 o 
  -5   8   2     1320.74     1240.79     58.68 o 
  -4   8   2     3724.01     3577.06     73.12 o 
  -3   8   2     7303.84     7421.52    108.74 o 
  -2   8   2     4199.65     3776.14    174.38 o 
  -1   8   2      873.91      880.00     20.98 o 
   0   8   2    12633.85    12680.37    130.81 o 
   1   8   2    12170.13    12376.70    120.48 o 
   2   8   2      390.21      373.10     22.40 o 
   3   8   2     6703.04     6205.56     76.22 o 
   4   8   2     4640.33     4897.92     56.80 o 
   5   8   2      806.72      847.48     33.13 o 
   6   8   2     4520.64     4376.29     69.40 o 
   7   8   2     3349.98     3544.22     51.37 o 
   8   8   2       28.56       73.97     19.98 o 
   9   8   2     1285.63     1462.45     54.83 o 
  10   8   2      686.43      639.28     40.74 o 
  11   8   2       32.79       18.59     24.34 o 
 -11   9   2      390.13      348.23     59.32 o 
 -10   9   2        1.02       -3.33     26.04 o 
  -9   9   2      127.95       78.39     43.15 o 
  -8   9   2      228.42      334.21     44.72 o 
  -7   9   2      124.56      143.72     32.12 o 
  -6   9   2      578.60      716.31     44.55 o 
  -5   9   2      963.27      987.13     43.49 o 
  -4   9   2     2818.84     2761.31     95.17 o 
  -3   9   2       13.07       48.36     22.82 o 
  -2   9   2     3814.30     3852.27     84.14 o 
  -1   9   2     9594.54     9991.26    106.41 o 
   0   9   2      225.68      256.74     19.79 o 
   1   9   2     4852.23     5014.73     58.54 o 
   2   9   2     7639.17     7204.31     82.58 o 
   3   9   2     1962.80     1996.02     40.11 o 
   4   9   2      827.06      748.25     32.89 o 
   5   9   2    12612.52    12282.04    146.12 o 
   6   9   2      389.03      412.57     24.38 o 
   7   9   2      654.63      615.67     24.39 o 
   8   9   2      886.50     1035.55     38.16 o 
   9   9   2      620.92      605.55     37.42 o 
  10   9   2      168.46      170.20     28.46 o 
  11   9   2      547.12      601.32     38.53 o 
 -11  10   2       20.30       31.66     32.79 o 
 -10  10   2     1147.43     1132.36     70.46 o 
  -9  10   2      570.68      636.67     64.23 o 
  -8  10   2       54.12       14.90     31.62 o 
  -7  10   2      328.60      261.71     33.38 o 
  -6  10   2     2078.07     2284.07     64.87 o 
  -5  10   2      350.67      386.39     42.14 o 
  -4  10   2     1416.53     1424.92     58.27 o 
  -3  10   2     2869.21     2638.42     82.50 o 
  -2  10   2     3345.89     3236.02     55.00 o 
  -1  10   2     7222.14     7012.37     83.00 o 
   0  10   2    14296.19    14649.14    165.21 o 
   1  10   2      248.88      376.87     20.49 o 
   2  10   2     1546.72     1584.34     41.92 o 
   3  10   2     1765.10     1868.99     32.14 o 
   4  10   2     7836.05     7884.54    104.42 o 
   5  10   2      151.60      118.46     17.32 o 
   6  10   2     5699.20     5489.33     77.85 o 
   7  10   2        9.49       31.95     16.95 o 
   8  10   2        3.22       56.17     19.21 o 
   9  10   2       36.33       55.91     26.56 o 
  10  10   2      915.25      911.49     45.60 o 
 -10  11   2       69.00       67.44     44.51 o 
  -9  11   2     1239.29     1368.93     75.40 o 
  -8  11   2      150.51      156.15     43.51 o 
  -7  11   2      315.01      243.43     50.21 o 
  -6  11   2      400.10      440.80     63.32 o 
  -5  11   2     6150.43     5874.13    148.17 o 
  -4  11   2      221.62      278.25     45.81 o 
  -3  11   2      918.83     1062.45     54.06 o 
  -2  11   2      815.26      773.02     20.49 o 
  -1  11   2     4182.61     4284.00     80.42 o 
   0  11   2     1031.58      925.29     32.26 o 
   1  11   2    15569.65    15260.61    191.67 o 
   2  11   2      287.42      360.29     28.50 o 
   3  11   2        3.35       68.74     17.46 o 
   4  11   2      135.06      208.80     22.90 o 
   5  11   2     6293.37     6362.84     85.08 o 
   6  11   2      421.23      455.61     53.54 o 
   7  11   2     2262.64     2142.86     94.57 o 
   8  11   2       68.38       79.19     20.02 o 
   9  11   2      199.27      198.19     38.17 o 
  10  11   2       35.97       75.38     34.87 o 
 -10  12   2      805.54      904.73    105.96 o 
  -9  12   2       25.10       19.42     30.86 o 
  -8  12   2        2.40        9.37     29.86 o 
  -7  12   2      405.93      277.79     49.37 o 
  -6  12   2     6965.83     6786.47    184.84 o 
  -5  12   2       49.52       73.47     46.63 o 
  -4  12   2    10033.84    10329.78    272.60 o 
  -3  12   2      840.29      943.43     59.14 o 
  -2  12   2      880.63      814.62     43.02 o 
  -1  12   2     1350.07     1380.69     37.87 o 
   0  12   2     9902.30    10154.34    134.81 o 
   1  12   2        8.92       41.62     20.41 o 
   2  12   2     3765.56     3878.78     70.16 o 
   3  12   2       70.83       77.06     18.43 o 
   4  12   2     1096.00     1083.20     36.88 o 
   5  12   2        0.51       20.53     13.88 o 
   6  12   2     3788.34     3846.04     75.14 o 
   7  12   2      181.73      169.33     19.58 o 
   8  12   2      223.51      238.12     60.05 o 
   9  12   2      108.22       45.51     31.87 o 
  -9  13   2      454.72      592.02     49.42 o 
  -8  13   2     1086.94      953.28     65.53 o 
  -7  13   2      440.73      476.40     47.81 o 
  -6  13   2     1776.51     1780.34     90.06 o 
  -5  13   2     6786.06     6998.64    181.23 o 
  -4  13   2      941.27      814.57     62.39 o 
  -3  13   2     1414.89     1191.84     68.41 o 
  -2  13   2     2054.05     1958.68    144.17 o 
  -1  13   2     7542.54     7526.06    105.27 o 
   0  13   2      570.53      621.88     47.17 o 
   1  13   2     6251.91     6321.78     91.33 o 
   2  13   2     2926.85     2989.23     82.58 o 
   3  13   2      238.31      253.34     17.43 o 
   4  13   2     1251.77     1307.15     40.81 o 
   5  13   2     1500.63     1575.35     47.57 o 
   6  13   2       39.14       58.83     23.18 o 
   7  13   2      992.56      988.92     59.14 o 
   8  13   2      266.88      270.89     33.91 o 
  -8  14   2       73.50       80.10     32.39 o 
  -7  14   2     3123.76     3166.29    104.55 o 
  -6  14   2      320.48      480.39     56.44 o 
  -5  14   2       31.11       94.16     46.19 o 
  -4  14   2     1100.58     1392.60    129.66 o 
  -3  14   2     4914.10     4791.23    131.09 o 
  -2  14   2     1219.88     1000.54     80.13 o 
  -1  14   2     4109.90     4232.69    101.88 o 
   0  14   2     5457.43     5771.86    101.66 o 
   1  14   2      395.40      488.91     31.25 o 
   2  14   2      541.61      645.69     34.69 o 
   3  14   2     5541.78     5357.21    116.92 o 
   4  14   2      405.51      352.24     28.84 o 
   5  14   2      760.58      773.54     50.17 o 
   6  14   2      607.21      563.73     73.88 o 
   7  14   2       49.40       57.46     29.01 o 
  -7  15   2        9.23       22.87     36.20 o 
  -6  15   2     1208.53     1219.57     85.02 o 
  -5  15   2       50.62       88.56     44.13 o 
  -4  15   2     2122.50     1899.08     91.96 o 
  -3  15   2       19.30       12.32     46.93 o 
  -2  15   2     5686.56     6111.73    154.40 o 
  -1  15   2     1484.25     1615.42     68.46 o 
   0  15   2      566.42      589.74     54.52 o 
   1  15   2       79.92      175.42     34.64 o 
   2  15   2     3225.11     3657.41    166.68 o 
   3  15   2      513.26      409.83     30.92 o 
   4  15   2     2630.44     2515.34    114.11 o 
   5  15   2      476.47      416.46     63.73 o 
   6  15   2        4.48       11.47     29.86 o 
  -6  16   2      198.02      122.70     49.73 o 
  -5  16   2      177.27      158.82     54.91 o 
  -4  16   2      104.95      132.64     51.99 o 
  -3  16   2     1946.51     2129.46    113.63 o 
  -2  16   2      697.65      770.25     66.96 o 
  -1  16   2      738.18      734.15     57.77 o 
   0  16   2       47.51      114.11     28.86 o 
   1  16   2     1526.27     1619.45     59.91 o 
   2  16   2      630.97      629.15     43.32 o 
   3  16   2     3592.12     3278.98    160.35 o 
   4  16   2      161.93      162.77     40.16 o 
   5  16   2       29.38      108.30     35.93 o 
  -4  17   2      517.08      658.21     85.50 o 
  -3  17   2       11.17       -8.53     42.97 o 
  -2  17   2      853.47     1060.58     82.06 o 
  -1  17   2      227.51      300.70     55.18 o 
   0  17   2      115.09      102.20     35.08 o 
   1  17   2      370.44      457.24     44.85 o 
   2  17   2     2563.98     2505.64     73.33 o 
   3  17   2        2.13       30.55     30.31 o 
 -13   0   3      508.67      521.03     67.42 o 
 -11   0   3     1279.18     1179.80     85.11 o 
  -9   0   3      154.73      112.56     41.61 o 
  -7   0   3     9222.68     9463.06    223.64 o 
  -5   0   3      384.92      623.31     85.39 o 
  -3   0   3     8200.15     7369.32    121.45 o 
  -1   0   3    46786.00    48688.98    852.12 o 
   1   0   3     3688.50     3457.51     53.70 o 
   3   0   3    36200.25    35740.84    444.30 o 
   5   0   3      539.73      571.20     26.85 o 
   7   0   3     1047.73     1046.92     31.27 o 
   9   0   3     1688.64     1840.25     47.80 o 
  11   0   3      444.50      202.42     30.40 o 
 -13   1   3        2.38       53.06     33.41 o 
 -12   1   3      744.94      755.90     50.24 o 
 -11   1   3       81.37      158.06     38.34 o 
 -10   1   3      178.93       96.57     26.23 o 
  -9   1   3     1825.40     2004.00    107.90 o 
  -8   1   3     1378.36     1515.27     55.47 o 
  -7   1   3     3640.72     3535.70     92.29 o 
  -6   1   3     5902.31     6030.94     77.86 o 
  -5   1   3     2789.94     2964.96     64.03 o 
  -4   1   3     2145.31     1999.21     43.04 o 
  -3   1   3     1869.55     1801.31     35.06 o 
  -2   1   3    19120.88    20083.43    208.94 o 
  -1   1   3      741.67      822.48     19.59 o 
   0   1   3    13102.83    12955.47    133.23 o 
   1   1   3      350.81      337.36     10.51 o 
   2   1   3    40613.57    41723.35    386.26 o 
   3   1   3     1079.27     1061.67     20.21 o 
   4   1   3     8111.41     8023.88     75.01 o 
   5   1   3      818.79      840.38     27.28 o 
   6   1   3       13.44       72.01     11.00 o 
   7   1   3       11.28       38.32     11.56 o 
   8   1   3     3941.89     4117.92     62.70 o 
   9   1   3      378.10      399.48     25.13 o 
  10   1   3      522.80      696.17     89.45 o 
  11   1   3       91.99       89.54     19.37 o 
  12   1   3      223.39      127.28     44.36 o 
 -13   2   3      205.34      250.48     42.83 o 
 -12   2   3       32.58       17.07     31.69 o 
 -11   2   3      159.58      100.38     32.39 o 
 -10   2   3      432.71      514.23     29.36 o 
  -9   2   3     2762.97     2891.99    154.17 o 
  -8   2   3      872.43      919.21     71.46 o 
  -7   2   3    10032.09     9580.89    108.25 o 
  -6   2   3     1059.52      851.86     36.43 o 
  -5   2   3      794.69      968.80     64.56 o 
  -4   2   3     2237.30     2474.24     43.73 o 
  -3   2   3    12786.87    12101.53    130.42 o 
  -2   2   3    12646.36    12537.51    147.54 o 
  -1   2   3    36855.66    37055.85    610.06 o 
   0   2   3      400.52      407.98     11.31 o 
   1   2   3       37.06       98.11     11.81 o 
   2   2   3    22237.71    22301.92    176.01 o 
   3   2   3    40302.78    40612.98    383.35 o 
   4   2   3     7245.83     7507.46     63.38 o 
   5   2   3     4086.71     3711.89     63.82 o 
   6   2   3      187.11      238.53     16.33 o 
   7   2   3     2843.14     2911.81     45.83 o 
   8   2   3      159.85      153.24     24.12 o 
   9   2   3     4067.70     4185.58     80.03 o 
  10   2   3      720.26      636.04     62.31 o 
  11   2   3       91.83       70.38     21.47 o 
  12   2   3       35.03        3.90     34.57 o 
 -13   3   3       41.45      -18.64     51.18 o 
 -12   3   3      137.11      134.15     32.85 o 
 -11   3   3      686.32      727.71     73.47 o 
 -10   3   3     1196.25     1302.11     62.59 o 
  -9   3   3      607.31     1098.13    376.40 o 
  -8   3   3     6120.65     6059.16     96.71 o 
  -7   3   3        5.58       46.78     18.82 o 
  -6   3   3     2090.54     2178.55     54.24 o 
  -5   3   3    11198.18    10458.58    121.98 o 
  -4   3   3     6746.60     6192.96     83.07 o 
  -3   3   3    11686.73    11518.04    148.52 o 
  -2   3   3    26877.27    24716.10    407.50 o 
  -1   3   3    11120.89    10409.95     97.61 o 
   0   3   3    13056.59    13420.36    101.94 o 
   1   3   3    53999.49    56522.19    617.29 o 
   2   3   3     5499.75     5540.46     47.76 o 
   3   3   3      267.18      524.27     22.51 o 
   4   3   3    25164.46    24924.97    225.48 o 
   5   3   3    11487.46    11379.07    107.35 o 
   6   3   3        0.52       23.03     11.57 o 
   7   3   3     2859.90     2880.24     50.97 o 
   8   3   3     3027.39     3149.13     51.58 o 
   9   3   3      130.55      134.53     24.82 o 
  10   3   3      667.31      761.94     36.84 o 
  11   3   3      832.76      787.20     37.25 o 
  12   3   3        0.84       16.35     27.17 o 
 -13   4   3       50.15       95.43     41.92 o 
 -12   4   3      266.30      328.73     43.83 o 
 -11   4   3        5.90       53.15     26.73 o 
 -10   4   3     2191.86     2034.66     70.03 o 
  -9   4   3      859.40     1088.93     45.80 o 
  -8   4   3        4.46       31.49     25.33 o 
  -7   4   3      322.83      380.96     43.46 o 
  -6   4   3    14338.94    13755.22    169.14 o 
  -5   4   3      587.18      481.26     21.84 o 
  -4   4   3    28306.90    28274.26    410.10 o 
  -3   4   3    10563.99     9846.42    147.78 o 
  -2   4   3      588.91      760.11     14.64 o 
  -1   4   3     5746.60     5196.99     45.04 o 
   0   4   3    57311.57    60330.44    672.38 o 
   1   4   3      263.59      335.84     11.68 o 
   2   4   3    34892.14    34699.54    312.54 o 
   3   4   3     5123.57     4953.47     47.86 o 
   4   4   3     5704.58     5676.35     50.43 o 
   5   4   3     2202.23     2205.63     39.99 o 
   6   4   3    12093.34    11898.23    130.96 o 
   7   4   3      452.28      604.89     22.90 o 
   8   4   3      801.13      936.63     39.39 o 
   9   4   3      987.39     1166.90     49.38 o 
  10   4   3     1315.90     1186.62     54.18 o 
  11   4   3      113.30      122.73     28.21 o 
  12   4   3      448.25      417.36     41.24 o 
 -13   5   3        0.12       54.30     30.75 o 
 -12   5   3       60.08       39.46     38.44 o 
 -11   5   3     1590.52     1712.41     60.42 o 
 -10   5   3       43.56       16.89     33.47 o 
  -9   5   3      730.50      688.99     41.95 o 
  -8   5   3        7.16        9.44     17.66 o 
  -7   5   3     1818.22     1797.75     69.98 o 
  -6   5   3      518.93      604.09     29.34 o 
  -5   5   3    38112.07    38283.10    555.73 o 
  -4   5   3       90.22      119.35     11.00 o 
  -3   5   3    10341.65     9952.60    134.05 o 
  -2   5   3      112.15      193.45     21.06 o 
  -1   5   3    47249.54    47156.07    539.91 o 
   0   5   3      818.95      888.34     18.11 o 
   1   5   3    89376.23    93417.15   1332.68 o 
   2   5   3     1092.86     1428.09     19.29 o 
   3   5   3     2943.41     2502.84     34.97 o 
   4   5   3       26.53       69.04     15.49 o 
   5   5   3    10932.41    10891.80     95.55 o 
   6   5   3      423.66      477.47     21.00 o 
   7   5   3     6066.52     6298.34     87.81 o 
   8   5   3       11.78       40.14     15.45 o 
   9   5   3      156.66      113.35     22.39 o 
  10   5   3        1.75       11.64     19.92 o 
  11   5   3      896.56      861.65     59.24 o 
  12   5   3        6.43       37.65     27.30 o 
 -12   6   3       39.50       19.62     34.28 o 
 -11   6   3       11.29       11.04     38.55 o 
 -10   6   3     1753.11     1984.31     71.99 o 
  -9   6   3      586.41      604.15     64.07 o 
  -8   6   3      698.75      706.10     37.25 o 
  -7   6   3     2425.84     2192.63     67.64 o 
  -6   6   3     7379.58     7471.64    191.22 o 
  -5   6   3      824.15      816.98     16.02 o 
  -4   6   3    19057.51    18122.01    225.71 o 
  -3   6   3    24131.17    25110.31    380.74 o 
  -2   6   3    13611.94    13631.37    173.24 o 
  -1   6   3    19257.08    19245.51    184.35 o 
   0   6   3    62669.94    64472.34    820.77 o 
   1   6   3     1360.35     1452.05     30.55 o 
   2   6   3     9890.02     9204.58     99.42 o 
   3   6   3      743.47      623.58     25.61 o 
   4   6   3     3982.34     4294.29     59.93 o 
   5   6   3      669.41      615.79     25.39 o 
   6   6   3    12031.47    12220.63    130.13 o 
   7   6   3      716.81      682.97     23.43 o 
   8   6   3      858.32     1078.78     33.81 o 
   9   6   3      825.60      764.91     42.59 o 
  10   6   3      805.20      785.76     29.56 o 
  11   6   3       72.00       76.39     19.87 o 
 -12   7   3       67.31      117.33     40.02 o 
 -11   7   3      236.18      298.14     37.47 o 
 -10   7   3      122.18      170.18     27.01 o 
  -9   7   3     2106.75     1809.88    108.51 o 
  -8   7   3     2474.44     2397.37     85.60 o 
  -7   7   3        4.58       99.68     31.99 o 
  -6   7   3     1668.01     1541.18     86.62 o 
  -5   7   3     5028.94     5045.85     80.44 o 
  -4   7   3     2042.94     1980.42     87.64 o 
  -3   7   3     7952.82     8286.34    114.69 o 
  -2   7   3    31158.98    32208.28    483.78 o 
  -1   7   3     8387.86     7740.40     80.09 o 
   0   7   3      283.68      476.19     18.47 o 
   1   7   3     1676.72     1645.05     31.25 o 
   2   7   3     8744.97     9067.63     94.63 o 
   3   7   3      565.14      543.15     22.65 o 
   4   7   3     4959.34     4808.20     56.19 o 
   5   7   3     5412.81     5176.09     63.33 o 
   6   7   3       27.90       53.50     18.24 o 
   7   7   3      935.61     1042.27     29.06 o 
   8   7   3     1496.48     1401.22     40.13 o 
   9   7   3     1108.63      966.75     34.05 o 
  10   7   3      208.81      248.18     37.15 o 
  11   7   3      299.31      240.61     32.51 o 
 -12   8   3        2.98       27.62     33.97 o 
 -11   8   3      188.88       80.93     32.90 o 
 -10   8   3      727.92      559.96    106.80 o 
  -9   8   3      119.06      171.66     33.59 o 
  -8   8   3     1778.30     1564.38     82.02 o 
  -7   8   3     2302.11     2190.87     58.41 o 
  -6   8   3      406.82      407.75     34.70 o 
  -5   8   3      789.09      997.25     36.40 o 
  -4   8   3     6409.88     6557.43    114.13 o 
  -3   8   3     8244.18     7594.11    133.26 o 
  -2   8   3       29.25       53.39     19.01 o 
  -1   8   3     4656.05     4489.67     50.90 o 
   0   8   3     2258.32     2067.63     41.10 o 
   1   8   3     2640.84     3333.45     47.38 o 
   2   8   3      245.78      226.50     19.39 o 
   3   8   3     8317.86     8327.28     76.60 o 
   4   8   3      889.20      829.29     24.91 o 
   5   8   3     1074.15     1068.52     41.66 o 
   6   8   3     1544.20     1603.59     41.17 o 
   7   8   3      594.02      579.33     34.96 o 
   8   8   3      121.08      146.53     20.29 o 
   9   8   3      848.73      889.66     70.13 o 
  10   8   3      570.09      625.70     42.01 o 
  11   8   3       28.64       27.91     26.19 o 
 -11   9   3       42.25       65.41     30.54 o 
 -10   9   3       21.76       27.78     18.76 o 
  -9   9   3      444.22      681.41    103.35 o 
  -8   9   3      642.54      807.90    104.31 o 
  -7   9   3        9.49       17.81     29.78 o 
  -6   9   3     2908.70     2884.48     76.56 o 
  -5   9   3     2923.56     2613.99     73.22 o 
  -4   9   3       33.06       77.85     29.54 o 
  -3   9   3      617.45      597.56     89.55 o 
  -2   9   3    14507.61    14919.93    223.01 o 
  -1   9   3     3124.15     3382.46     39.86 o 
   0   9   3     2055.20     2152.72     36.43 o 
   1   9   3     1678.11     1605.77     29.70 o 
   2   9   3     3313.91     3284.85     51.92 o 
   3   9   3       99.49      137.64     13.82 o 
   4   9   3     2092.68     2086.72     43.10 o 
   5   9   3     1458.70     1585.02     39.61 o 
   6   9   3      580.58      607.07     28.35 o 
   7   9   3      472.10      495.86     25.60 o 
   8   9   3     2275.09     2063.47     43.92 o 
   9   9   3       62.08       74.30     19.30 o 
  10   9   3        6.90        3.34     24.50 o 
 -11  10   3      496.83      492.09     66.08 o 
 -10  10   3       97.41      163.92     40.36 o 
  -9  10   3      136.32       88.07     33.93 o 
  -8  10   3       50.62       25.16     27.74 o 
  -7  10   3     2216.56     2057.22     66.78 o 
  -6  10   3     1354.76     1335.39     50.33 o 
  -5  10   3      577.39      663.87     81.52 o 
  -4  10   3     1140.74     1258.62     70.75 o 
  -3  10   3     5244.78     5229.96    104.61 o 
  -2  10   3       64.23       86.47      8.51 o 
  -1  10   3     8029.72     8132.31     92.80 o 
   0  10   3     5357.37     5339.65     74.86 o 
   1  10   3      843.93      948.59     27.91 o 
   2  10   3      699.10      674.87     29.78 o 
   3  10   3     9046.43     8991.13     94.14 o 
   4  10   3       69.22       98.58     16.87 o 
   5  10   3      619.60      557.81     30.09 o 
   6  10   3      626.24      671.09     29.71 o 
   7  10   3     1758.95     1688.84     43.34 o 
   8  10   3       83.30       79.57     19.79 o 
   9  10   3      968.83      766.03     61.18 o 
  10  10   3        8.17      -18.30     25.90 o 
 -10  11   3       18.65      114.59     68.90 o 
  -9  11   3      153.81      159.90     43.31 o 
  -8  11   3     1738.20     1769.93     76.84 o 
  -7  11   3      820.68      821.09     70.70 o 
  -6  11   3     2207.75     2271.77     70.33 o 
  -5  11   3     1032.63     1282.03     89.93 o 
  -4  11   3     5716.73     5351.55    108.85 o 
  -3  11   3        3.46       28.37     27.84 o 
  -2  11   3    20993.28    19853.04    680.80 o 
  -1  11   3      743.67      664.87     25.19 o 
   0  11   3     2981.24     3023.41     55.10 o 
   1  11   3      717.14      725.97     29.25 o 
   2  11   3     7812.58     8055.03    118.02 o 
   3  11   3       15.18       42.13     16.91 o 
   4  11   3     9231.96     8697.66    108.38 o 
   5  11   3        7.50       75.75     22.72 o 
   6  11   3       62.97      106.52     23.45 o 
   7  11   3      199.11      324.12     29.96 o 
   8  11   3     2163.06     2114.27     65.97 o 
   9  11   3       82.82       27.53     19.44 o 
 -10  12   3      134.92       51.61     63.84 o 
  -9  12   3     1575.71     1633.99    101.76 o 
  -8  12   3      367.34      369.16     78.71 o 
  -7  12   3     3999.79     4275.59    120.59 o 
  -6  12   3      166.10      138.74     47.71 o 
  -5  12   3        1.01      -29.54     32.84 o 
  -4  12   3     1455.55     1597.86     75.90 o 
  -3  12   3    11509.33    11112.94    192.06 o 
  -2  12   3       72.85       79.37     11.21 o 
  -1  12   3    10593.29    10451.50    145.41 o 
   0  12   3      531.43      695.48     25.95 o 
   1  12   3      738.66      844.86     39.42 o 
   2  12   3      436.24      476.10     28.21 o 
   3  12   3    13086.71    13184.61    148.45 o 
   4  12   3      293.88      290.46     20.81 o 
   5  12   3     2397.78     2277.42     62.38 o 
   6  12   3      246.98      175.00     30.01 o 
   7  12   3     1400.78     1417.77     73.17 o 
   8  12   3       14.54       45.74     23.48 o 
   9  12   3     1245.10     1380.48     63.31 o 
  -9  13   3       40.75       51.26     37.61 o 
  -8  13   3     1882.36     2162.88     89.77 o 
  -7  13   3      191.69      139.94     48.24 o 
  -6  13   3      871.49      829.74    121.45 o 
  -5  13   3     5895.62     5577.72    240.55 o 
  -4  13   3     1888.81     1886.67     98.40 o 
  -3  13   3     1768.88     1872.85    112.49 o 
  -2  13   3     7185.82     7205.26    121.93 o 
  -1  13   3      708.37      802.99     49.47 o 
   0  13   3       26.41       20.75     14.91 o 
   1  13   3     6347.97     6625.13     98.55 o 
   2  13   3     4179.02     4216.89     73.82 o 
   3  13   3       52.85       51.88     19.43 o 
   4  13   3     4500.38     4659.49     94.58 o 
   5  13   3     1366.23     1366.82     57.13 o 
   6  13   3       11.38        7.74     27.47 o 
   7  13   3      885.71      798.25     36.90 o 
   8  13   3     1136.07     1171.71    113.81 o 
  -8  14   3       23.39      -54.25     50.58 o 
  -7  14   3      423.55      597.80     68.63 o 
  -6  14   3     2542.66     2500.87    121.64 o 
  -5  14   3      142.20      122.21     58.40 o 
  -4  14   3     2655.47     2875.13    103.84 o 
  -3  14   3     3138.90     3319.44    107.34 o 
  -2  14   3      147.73      135.74     37.23 o 
  -1  14   3      817.02      861.66     67.94 o 
   0  14   3     8266.38     8568.24    121.47 o 
   1  14   3      509.35      518.02     29.18 o 
   2  14   3     5441.63     5615.74    120.81 o 
   3  14   3     1616.01     1648.10     60.38 o 
   4  14   3      762.05      760.35     58.00 o 
   5  14   3      153.32      197.89     32.00 o 
   6  14   3     1949.33     1861.14     59.41 o 
   7  14   3      144.26      165.38     25.59 o 
  -7  15   3      297.90      441.42     93.85 o 
  -6  15   3       45.61       64.61     49.63 o 
  -5  15   3     2862.85     2927.97    113.94 o 
  -4  15   3       27.76       86.38     55.41 o 
  -3  15   3      458.09      549.82     52.74 o 
  -2  15   3       63.31       21.89     31.59 o 
  -1  15   3     3204.10     3010.41    156.05 o 
   0  15   3      138.37      154.60     30.54 o 
   1  15   3     7039.22     7067.45    163.73 o 
   2  15   3       17.87       22.61     25.48 o 
   3  15   3      201.96      204.73     20.61 o 
   4  15   3       17.18       47.03     27.16 o 
   5  15   3     1744.98     1657.54    151.79 o 
   6  15   3       17.52       47.94     36.73 o 
  -6  16   3      504.83      766.85     88.78 o 
  -5  16   3       28.59       55.54     56.79 o 
  -4  16   3      978.75      930.89     67.30 o 
  -3  16   3       81.37      143.91     51.34 o 
  -2  16   3        2.87        0.08     42.00 o 
  -1  16   3      246.47      217.16     24.74 o 
   0  16   3     2550.75     2672.69    167.30 o 
   1  16   3       67.01       84.33     36.16 o 
   2  16   3     1292.06     1408.72     50.70 o 
   3  16   3      509.98      459.08     34.15 o 
   4  16   3      483.58      480.02     35.56 o 
   5  16   3       73.10       65.18     37.19 o 
  -4  17   3        3.59      -10.14     42.87 o 
  -3  17   3      417.53      532.55     85.06 o 
  -2  17   3      219.48      260.66     59.94 o 
  -1  17   3      352.02      483.42    107.32 o 
   0  17   3       67.26      149.74     39.32 o 
   1  17   3      954.31      993.57     66.60 o 
   2  17   3       51.69      131.29     37.78 o 
   3  17   3        3.62       27.19     38.86 o 
 -12   0   4      314.97      367.24    120.97 o 
 -10   0   4     7894.58     8400.50    170.57 o 
  -8   0   4    10105.72     9453.12    217.27 o 
  -6   0   4    11044.94    10543.18    468.66 o 
  -4   0   4    54131.49    55040.88   1111.49 o 
  -2   0   4     2430.83     2759.76     46.71 o 
   0   0   4      298.00      422.63     15.78 o 
   2   0   4    37962.54    37152.95    672.18 o 
   4   0   4     6862.44     6933.77     70.18 o 
   6   0   4     1720.58     1833.47     55.93 o 
   8   0   4       76.76       63.34     21.89 o 
  10   0   4      662.12      740.77     92.31 o 
  12   0   4      246.50      304.06     66.20 o 
 -13   1   4       58.10       81.96     43.79 o 
 -12   1   4      388.87      287.91     42.40 o 
 -11   1   4     1068.54     1254.02     55.98 o 
 -10   1   4      560.34      525.62     74.57 o 
  -9   1   4     3600.65     3712.43    121.66 o 
  -8   1   4      178.17      198.71     27.68 o 
  -7   1   4      174.56      218.37     27.44 o 
  -6   1   4     3662.70     3390.24     72.08 o 
  -5   1   4    47271.44    48621.68    704.12 o 
  -4   1   4       88.02      163.95     17.83 o 
  -3   1   4    22884.91    21981.17    254.20 o 
  -2   1   4     1668.20     1858.14     26.72 o 
  -1   1   4    31589.63    32651.27    372.39 o 
   0   1   4     2348.23     2188.94     23.53 o 
   1   1   4    14516.23    13785.91    132.75 o 
   2   1   4      142.41      180.88     11.51 o 
   3   1   4     2050.01     1681.20     19.00 o 
   4   1   4     1764.75     1855.78     24.43 o 
   5   1   4     9208.38     9303.10     71.71 o 
   6   1   4      985.92     1016.54     19.25 o 
   7   1   4     3499.80     3376.22     41.35 o 
   8   1   4      212.49      212.79     16.92 o 
   9   1   4        2.20       29.13     13.98 o 
  10   1   4       30.23       53.89     15.76 o 
  11   1   4      444.05      546.90    108.86 o 
  12   1   4        6.66       54.21     22.15 o 
 -13   2   4      411.86      488.13    130.75 o 
 -12   2   4       58.97       99.77     34.24 o 
 -11   2   4      822.70      725.17     48.18 o 
 -10   2   4     1339.21     1586.26     57.52 o 
  -9   2   4      312.05      320.85     43.89 o 
  -8   2   4      134.00      170.24     31.38 o 
  -7   2   4     9533.30     9567.97    128.60 o 
  -6   2   4    11809.57    11576.41    208.91 o 
  -5   2   4     6578.12     6512.09     82.30 o 
  -4   2   4    18702.23    18614.19    207.11 o 
  -3   2   4      974.81      957.28     22.44 o 
  -2   2   4     6162.09     5700.52     67.86 o 
  -1   2   4      135.26      212.46     23.93 o 
   0   2   4    18187.99    17712.07    155.21 o 
   1   2   4    16693.61    16211.44    117.35 o 
   2   2   4    13209.08    13105.15    104.59 o 
   3   2   4     9110.28     9277.19     69.96 o 
   4   2   4    14049.74    14384.03    120.68 o 
   5   2   4      244.87      219.44     16.62 o 
   6   2   4    12213.79    12208.96    114.28 o 
   7   2   4       28.85       45.58     15.10 o 
   8   2   4      786.19      961.55     30.25 o 
   9   2   4      139.90      102.94     18.76 o 
  10   2   4      820.45      727.85     35.05 o 
  11   2   4       24.03       -5.99     27.58 o 
  12   2   4      352.98      410.52     43.98 o 
 -13   3   4        9.28       -6.21     33.96 o 
 -12   3   4      249.57      520.81     96.71 o 
 -11   3   4      629.63      739.19     62.87 o 
 -10   3   4       84.35      139.29     33.26 o 
  -9   3   4      178.11      207.25     35.87 o 
  -8   3   4     2651.39     2873.82     57.33 o 
  -7   3   4      953.60     1093.78     43.21 o 
  -6   3   4    11310.04    11182.92    156.84 o 
  -5   3   4    15744.07    15303.01    195.30 o 
  -4   3   4     3259.43     2677.70     52.27 o 
  -3   3   4     2045.59     2136.54     66.15 o 
  -2   3   4    27679.30    27257.88    364.85 o 
  -1   3   4    14008.85    13080.44    122.91 o 
   0   3   4       51.53      104.35     15.77 o 
   1   3   4    13696.97    13202.61    106.19 o 
   2   3   4     8027.28     8311.33     66.29 o 
   3   3   4       78.22      123.60     13.47 o 
   4   3   4     8036.20     7967.96     62.04 o 
   5   3   4    17741.10    17607.84    159.03 o 
   6   3   4       12.32       54.94     19.97 o 
   7   3   4     3338.55     3351.02     49.48 o 
   8   3   4     2286.17     2109.99     47.90 o 
   9   3   4      317.32      273.37     24.84 o 
  10   3   4      637.55      726.62     70.05 o 
  11   3   4     1002.13      814.65     43.13 o 
  12   3   4       28.96        1.91     27.76 o 
 -13   4   4      135.61      178.02     41.28 o 
 -12   4   4       61.85       52.50     40.53 o 
 -11   4   4      134.04       73.83     26.51 o 
 -10   4   4       84.30       49.80     41.98 o 
  -9   4   4     2301.48     2410.79     70.93 o 
  -8   4   4      228.34      249.65     27.96 o 
  -7   4   4    11336.05    11365.47    159.38 o 
  -6   4   4      850.11      945.60     51.64 o 
  -5   4   4       82.27      164.47     27.32 o 
  -4   4   4     2767.75     2834.07     55.91 o 
  -3   4   4    14670.48    13547.42    187.65 o 
  -2   4   4      601.92      513.96     17.14 o 
  -1   4   4    27228.36    28043.33    314.24 o 
   0   4   4    28790.08    27700.96    260.21 o 
   1   4   4    10382.56    10650.71     85.77 o 
   2   4   4     3760.87     3870.27     32.89 o 
   3   4   4    37599.98    37088.87    385.97 o 
   4   4   4     3226.06     3422.44     39.28 o 
   5   4   4     1630.79     1556.39     26.94 o 
   6   4   4     3819.13     3755.05     49.10 o 
   7   4   4     2748.21     2629.87     61.15 o 
   8   4   4      588.98      656.56     29.18 o 
   9   4   4     4838.20     4901.73     82.07 o 
  10   4   4      271.90      255.23     34.98 o 
  11   4   4      101.91      129.57     29.41 o 
  12   4   4      126.41      176.64     34.56 o 
 -13   5   4       10.48      -14.79     28.69 o 
 -12   5   4      478.30      346.22     44.18 o 
 -11   5   4      111.02      102.25     32.57 o 
 -10   5   4      138.40      233.84     37.98 o 
  -9   5   4      153.31      212.82     48.08 o 
  -8   5   4     5563.09     5868.53    103.61 o 
  -7   5   4       47.25      102.13     23.20 o 
  -6   5   4     2139.70     2155.21     35.42 o 
  -5   5   4     1225.32     1346.32     30.43 o 
  -4   5   4     9444.54     9365.73    153.54 o 
  -3   5   4      432.29      449.39     18.08 o 
  -2   5   4    58010.14    57469.23   1193.95 o 
  -1   5   4     2332.65     2596.85     33.24 o 
   0   5   4      506.10      832.89     31.30 o 
   1   5   4     1164.28     1232.17     26.91 o 
   2   5   4    10693.10    10447.78     83.44 o 
   3   5   4      897.25      972.06     21.20 o 
   4   5   4    14008.24    13060.49    143.37 o 
   5   5   4       54.61       81.64     16.19 o 
   6   5   4      396.27      427.21     22.16 o 
   7   5   4      151.24      262.03     23.54 o 
   8   5   4     7695.22     7590.51     87.22 o 
   9   5   4       59.44      100.69     21.49 o 
  10   5   4     1376.99     1446.15     40.69 o 
  11   5   4        9.75       69.71     21.53 o 
 -12   6   4       25.80      -14.89     34.86 o 
 -11   6   4      447.38      404.93     64.66 o 
 -10   6   4       48.07       37.48     35.43 o 
  -9   6   4     1449.41     1843.87     57.62 o 
  -8   6   4      448.49      532.54     38.59 o 
  -7   6   4     7218.57     7242.15    111.12 o 
  -6   6   4     1298.82     1415.91     41.96 o 
  -5   6   4       10.46      113.36     38.57 o 
  -4   6   4      394.66      421.78     26.46 o 
  -3   6   4    18834.03    17234.39    230.44 o 
  -2   6   4     9251.46     9016.03    123.47 o 
  -1   6   4    14549.10    13635.76    139.72 o 
   0   6   4      574.95      454.87     17.50 o 
   1   6   4     2061.94     1980.89     30.11 o 
   2   6   4      173.17      223.55     12.45 o 
   3   6   4    17754.73    17125.69    171.67 o 
   4   6   4     1040.27     1088.16     28.67 o 
   5   6   4     2685.44     2648.39     43.28 o 
   6   6   4     2822.63     2736.44     48.48 o 
   7   6   4     1559.91     1637.57     32.68 o 
   8   6   4      136.38      220.15     24.50 o 
   9   6   4     2780.85     2948.45     60.76 o 
  10   6   4       40.87       12.58     19.64 o 
  11   6   4       54.11       35.64     25.90 o 
 -12   7   4      734.47      749.37    116.71 o 
 -11   7   4      117.10      120.76     34.74 o 
 -10   7   4      226.50      150.92     36.52 o 
  -9   7   4      212.26      100.87     33.12 o 
  -8   7   4     7402.12     7306.51    106.97 o 
  -7   7   4      263.12      340.79     44.55 o 
  -6   7   4    10551.66    10464.89    141.92 o 
  -5   7   4     1017.65     1029.67     44.66 o 
  -4   7   4      318.61      366.71     28.35 o 
  -3   7   4      118.13      230.90     31.32 o 
  -2   7   4    14492.20    13911.61    192.91 o 
  -1   7   4     6693.35     6590.22     66.88 o 
   0   7   4      912.73      604.04     26.13 o 
   1   7   4      237.89      257.45     23.68 o 
   2   7   4     4570.49     4634.49     50.97 o 
   3   7   4       23.79       57.36     13.48 o 
   4   7   4     8015.43     8260.43     93.89 o 
   5   7   4     4142.80     3972.65     57.12 o 
   6   7   4      442.98      478.98     33.59 o 
   7   7   4     2268.90     2343.80     42.95 o 
   8   7   4     1186.48     1276.83     34.63 o 
   9   7   4       35.35       56.01     19.98 o 
  10   7   4      108.16      207.72     27.06 o 
  11   7   4      210.30      155.96     23.35 o 
 -12   8   4        1.62       28.52     22.29 o 
 -11   8   4      759.36      635.97     63.33 o 
 -10   8   4     1032.99      726.32    133.67 o 
  -9   8   4      349.87      379.99     68.14 o 
  -8   8   4      335.37      218.46     38.36 o 
  -7   8   4     6811.38     6765.49    127.33 o 
  -6   8   4      805.18      812.36     39.42 o 
  -5   8   4     2167.78     2103.45     63.48 o 
  -4   8   4     8431.20     8350.22    178.13 o 
  -3   8   4     7421.20     7265.42    118.79 o 
  -2   8   4      928.97      946.77     42.27 o 
  -1   8   4     9654.40     9088.93     93.09 o 
   0   8   4     8553.76     8677.25     96.03 o 
   1   8   4      746.16      810.02     32.83 o 
   2   8   4     4896.95     5036.51     58.56 o 
   3   8   4     2107.11     2310.52     40.17 o 
   4   8   4      281.25      374.78     21.42 o 
   5   8   4      977.17     1082.27     30.82 o 
   6   8   4     1359.86     1429.22     32.69 o 
   7   8   4       25.85       51.33     18.30 o 
   8   8   4      693.76      850.13     41.95 o 
   9   8   4      116.90      107.76     22.29 o 
  10   8   4      150.82       78.84     27.97 o 
 -11   9   4      548.90      776.93     67.91 o 
 -10   9   4       24.05       32.51     20.50 o 
  -9   9   4     2561.84     2826.00    104.31 o 
  -8   9   4     1175.90     1284.29     55.29 o 
  -7   9   4        2.68        5.41     35.87 o 
  -6   9   4     2096.04     2197.91     59.48 o 
  -5   9   4     4596.74     4198.92     99.49 o 
  -4   9   4      683.67      755.80     45.84 o 
  -3   9   4    16726.37    16979.79    268.07 o 
  -2   9   4     4223.54     3921.62     92.06 o 
  -1   9   4      139.85      215.63     13.70 o 
   0   9   4      473.27      481.84     20.51 o 
   1   9   4     5660.99     5968.56     98.62 o 
   2   9   4     1102.72     1086.78     33.34 o 
   3   9   4     1181.51     1168.60     24.83 o 
   4   9   4     1138.19     1170.44     32.93 o 
   5   9   4      440.67      548.53     29.57 o 
   6   9   4        1.49       36.14     19.01 o 
   7   9   4     1470.95     1429.83     36.93 o 
   8   9   4      334.90      353.03     49.20 o 
   9   9   4       27.48       -5.71     22.77 o 
  10   9   4       54.23       79.63     27.03 o 
 -11  10   4        0.20       69.30     52.89 o 
 -10  10   4     1929.10     1884.49     98.83 o 
  -9  10   4      123.52       82.64     37.60 o 
  -8  10   4     1333.30     1386.94     57.26 o 
  -7  10   4      164.41      182.95     42.78 o 
  -6  10   4     1873.25     1748.71     60.54 o 
  -5  10   4      739.06      829.16     96.28 o 
  -4  10   4    10270.78    10292.38    182.51 o 
  -3  10   4      936.77      997.60     66.56 o 
  -2  10   4     4238.40     4195.81     78.11 o 
  -1  10   4      658.93      692.30     35.87 o 
   0  10   4     6095.53     6426.26     85.93 o 
   1  10   4     2406.62     2403.66     39.87 o 
   2  10   4     5775.43     5792.02     83.19 o 
   3  10   4     1238.58     1154.90     30.24 o 
   4  10   4      358.05      408.58     22.57 o 
   5  10   4      148.70      198.74     30.08 o 
   6  10   4     2147.65     1966.09     48.54 o 
   7  10   4      753.25      848.61     43.52 o 
   8  10   4      396.03      534.18     34.85 o 
   9  10   4      269.59      261.24     28.01 o 
  10  10   4      333.24      285.74     41.44 o 
 -10  11   4      153.72      110.82     40.60 o 
  -9  11   4      887.53     1172.45    128.07 o 
  -8  11   4        1.12       25.89     33.82 o 
  -7  11   4      249.28      224.64     38.79 o 
  -6  11   4      897.52      940.48     53.56 o 
  -5  11   4     7204.23     7353.36    168.49 o 
  -4  11   4     1088.99     1231.96     67.01 o 
  -3  11   4     3438.81     3459.87     90.05 o 
  -2  11   4       66.02      100.45     35.66 o 
  -1  11   4     3218.90     3142.44     50.63 o 
   0  11   4      521.79      514.87     25.99 o 
   1  11   4    11401.86    11130.48    126.25 o 
   2  11   4     1147.00     1152.75     42.52 o 
   3  11   4      167.95      167.96     19.89 o 
   4  11   4       22.99       54.33     22.01 o 
   5  11   4     4989.12     4809.10     79.17 o 
   6  11   4      154.89      205.30     29.48 o 
   7  11   4     2207.81     2246.90     83.26 o 
   8  11   4      155.98      186.36     24.81 o 
   9  11   4       60.56       33.89     20.29 o 
 -10  12   4      365.52      470.21     63.82 o 
  -9  12   4        1.23       39.20     43.57 o 
  -8  12   4       15.94       16.95     40.78 o 
  -7  12   4      450.01      437.19     49.91 o 
  -6  12   4     4454.94     4569.36    110.24 o 
  -5  12   4       74.22      132.44     43.09 o 
  -4  12   4     3917.87     4042.14    109.92 o 
  -3  12   4      661.34      671.75     53.54 o 
  -2  12   4      208.33      163.83     33.39 o 
  -1  12   4     1014.45      968.76     31.76 o 
   0  12   4     9069.85     8825.63    111.50 o 
   1  12   4        5.34       14.02     16.73 o 
   2  12   4     4196.13     4034.43     78.79 o 
   3  12   4      936.52      967.26     33.89 o 
   4  12   4     2679.58     2799.30     73.13 o 
   5  12   4       53.71       63.23     23.49 o 
   6  12   4     4750.52     4730.24     97.63 o 
   7  12   4       17.04        9.67     17.44 o 
   8  12   4      247.71      288.81     57.43 o 
  -9  13   4      219.89      249.29     50.99 o 
  -8  13   4      617.82      699.66     67.31 o 
  -7  13   4      257.60      291.12     62.30 o 
  -6  13   4     1206.66     1221.08     69.35 o 
  -5  13   4     2251.93     2474.47     96.07 o 
  -4  13   4      831.62      798.99     66.66 o 
  -3  13   4      305.25      275.20     39.80 o 
  -2  13   4     3294.38     3417.77     98.40 o 
  -1  13   4     3484.58     3508.88    114.47 o 
   0  13   4       52.48       81.24     18.22 o 
   1  13   4     6587.45     6644.86    102.17 o 
   2  13   4     2505.05     2612.35     58.34 o 
   3  13   4       12.43       17.78     20.28 o 
   4  13   4     1299.26     1209.77     50.33 o 
   5  13   4     2290.59     2388.85     50.37 o 
   6  13   4       58.29       55.13     27.28 o 
   7  13   4     1405.18     1502.66     68.35 o 
   8  13   4      649.47      512.72     44.58 o 
  -8  14   4       99.10      145.02     47.41 o 
  -7  14   4     1213.83     1190.84     70.48 o 
  -6  14   4      186.45      317.53     51.61 o 
  -5  14   4        2.19        9.42     34.37 o 
  -4  14   4      552.18      631.68     77.99 o 
  -3  14   4     3459.30     3430.99    107.48 o 
  -2  14   4        0.18       16.48     31.19 o 
  -1  14   4     2217.10     2020.03     95.43 o 
   0  14   4     1659.83     1704.05     50.49 o 
   1  14   4      452.17      504.20     34.53 o 
   2  14   4      904.93      968.26     38.73 o 
   3  14   4     4462.27     4618.65     73.58 o 
   4  14   4       85.18       94.00     20.19 o 
   5  14   4      324.84      336.49     36.55 o 
   6  14   4      707.90      816.20     56.52 o 
   7  14   4      678.84      569.20     35.67 o 
  -7  15   4        0.74       58.43     47.59 o 
  -6  15   4      613.89      617.29     70.78 o 
  -5  15   4      139.99      186.85     54.29 o 
  -4  15   4      618.91      715.86     59.49 o 
  -3  15   4      628.97      726.62     57.92 o 
  -2  15   4     4386.40     4399.02    130.41 o 
  -1  15   4      131.13      101.91     20.75 o 
   0  15   4      216.70      325.87     40.83 o 
   1  15   4      141.44      199.74     33.51 o 
   2  15   4     2710.97     2989.29    156.24 o 
   3  15   4       87.19      121.13     18.95 o 
   4  15   4     3143.28     2956.04     60.71 o 
   5  15   4        2.00       23.12     18.63 o 
   6  15   4        1.03        9.36     16.60 o 
  -5  16   4      527.25      697.77     65.70 o 
  -4  16   4       28.19      114.12     54.35 o 
  -3  16   4     1383.67     1465.37     87.58 o 
  -2  16   4      437.77      376.28     58.37 o 
  -1  16   4     2520.35     2065.75    246.51 o 
   0  16   4      121.36      121.43     23.17 o 
   1  16   4       58.70       74.04     25.06 o 
   2  16   4       25.21       39.16     37.67 o 
   3  16   4     1974.60     1921.93    149.91 o 
   4  16   4      189.10      176.20     29.79 o 
  -3  17   4       68.93       59.45     45.60 o 
  -2  17   4     1920.86     1733.20    140.85 o 
  -1  17   4       55.14       66.43     38.02 o 
   0  17   4     1177.15     1238.90     64.80 o 
   1  17   4      159.08      170.40     36.26 o 
   2  17   4      189.93      331.87     80.80 o 
 -13   0   5     1186.23     1376.28    121.58 o 
 -11   0   5     2200.90     2293.38     79.18 o 
  -9   0   5     1319.10     1365.04    107.78 o 
  -7   0   5    21509.03    21079.39    848.97 o 
  -5   0   5    16139.81    15989.83    265.77 o 
  -3   0   5    26112.63    25791.59    409.98 o 
  -1   0   5    32464.52    31606.00    489.12 o 
   1   0   5     8389.83     7061.54    225.76 o 
   3   0   5    44957.50    45733.10    677.28 o 
   5   0   5    19456.06    19651.91    231.30 o 
   7   0   5      437.71      471.08     48.61 o 
   9   0   5     1896.07     1781.01     59.18 o 
  11   0   5       73.67      126.08     34.80 o 
 -13   1   5       22.71       60.18     55.37 o 
 -12   1   5      922.48     1066.39     66.41 o 
 -11   1   5      531.72      543.86     73.90 o 
 -10   1   5      118.69       29.87     34.66 o 
  -9   1   5     1096.76     1275.91    105.28 o 
  -8   1   5     6743.40     7333.50    114.09 o 
  -7   1   5        0.12       61.50     24.77 o 
  -6   1   5    22672.59    22753.80    300.75 o 
  -5   1   5     8792.48     8579.68    109.59 o 
  -4   1   5      637.95      506.41     20.58 o 
  -3   1   5    10658.49    10337.28    110.82 o 
  -2   1   5    69668.77    71194.92   1042.95 o 
  -1   1   5     1146.27     1398.35     21.61 o 
   0   1   5    17742.68    17662.65    166.07 o 
   1   1   5    10959.37    10484.24     81.67 o 
   2   1   5     3956.79     3535.03     54.69 o 
   3   1   5    13077.02    13178.24    152.00 o 
   4   1   5    40196.08    39966.31    396.26 o 
   5   1   5      663.31      646.33     24.08 o 
   6   1   5     2892.05     2906.78     41.66 o 
   7   1   5      476.95      456.13     21.80 o 
   8   1   5     1401.23     1426.76     26.37 o 
   9   1   5       78.08      132.88     17.22 o 
  10   1   5      763.52      925.99     39.88 o 
  11   1   5        5.90      -21.80     44.48 o 
  12   1   5        7.61       20.88     37.32 o 
 -13   2   5       97.85       -8.99    106.65 o 
 -12   2   5       69.15      120.24     31.68 o 
 -11   2   5      426.11      412.22     88.53 o 
 -10   2   5     2497.08     2762.77     75.73 o 
  -9   2   5      115.29      248.31     72.31 o 
  -8   2   5     1508.29     1421.26     62.16 o 
  -7   2   5     7232.04     7366.56    143.76 o 
  -6   2   5     1208.88     1209.85     57.99 o 
  -5   2   5     1485.27     1646.39     36.23 o 
  -4   2   5    17132.09    16308.04    187.28 o 
  -3   2   5     8391.66     7781.32     86.02 o 
  -2   2   5     2719.31     2853.87     51.42 o 
  -1   2   5    21068.89    21212.51    255.89 o 
   0   2   5     6353.81     6079.65     58.36 o 
   1   2   5     1351.39     1290.94     17.33 o 
   2   2   5    30824.92    30092.37    278.05 o 
   3   2   5    27901.49    28093.73    248.91 o 
   4   2   5      252.26      412.04     21.51 o 
   5   2   5     2190.40     1991.55     49.35 o 
   6   2   5     4934.63     4802.01     57.37 o 
   7   2   5     2324.71     2243.29     48.88 o 
   8   2   5     1330.34     1387.04     48.68 o 
   9   2   5     2613.46     2781.11     46.75 o 
  10   2   5        9.07        0.96     16.74 o 
  11   2   5       34.35       41.18     39.70 o 
 -13   3   5       40.54       43.86     30.36 o 
 -12   3   5      183.54      201.45     42.70 o 
 -11   3   5      512.18      554.48     52.36 o 
 -10   3   5      151.65      137.52     30.27 o 
  -9   3   5     2556.31     2408.77     71.74 o 
  -8   3   5      307.66      308.32     31.08 o 
  -7   3   5       73.29      138.58     28.93 o 
  -6   3   5     2953.72     3278.52     67.72 o 
  -5   3   5     6605.46     6620.49     93.94 o 
  -4   3   5     1047.93     1086.73     77.56 o 
  -3   3   5    25382.87    25006.80    355.04 o 
  -2   3   5     4751.00     4282.89     54.50 o 
  -1   3   5    13547.72    13700.60    138.48 o 
   0   3   5     1032.67      953.40     15.82 o 
   1   3   5    21435.37    21052.93    178.89 o 
   2   3   5     1822.47     1681.87     23.01 o 
   3   3   5     7101.99     6744.14     55.03 o 
   4   3   5     9917.94     9634.84     76.10 o 
   5   3   5     4606.68     4600.33     43.43 o 
   6   3   5     1630.79     1559.42     25.30 o 
   7   3   5     4565.62     4475.10     55.40 o 
   8   3   5     4497.41     4553.15     65.27 o 
   9   3   5       16.65       40.56     18.35 o 
  10   3   5      275.90      303.00     24.69 o 
  11   3   5      285.84      319.88     31.34 o 
 -13   4   5       23.60       29.69     30.24 o 
 -12   4   5        4.06      -35.19     32.96 o 
 -11   4   5        8.77        0.60     33.90 o 
 -10   4   5     1674.68     1771.06     74.10 o 
  -9   4   5      149.14      168.14     23.16 o 
  -8   4   5      726.60      861.71     44.05 o 
  -7   4   5      142.43      152.11     34.16 o 
  -6   4   5     2962.53     2897.02     81.62 o 
  -5   4   5       99.27      142.36     26.28 o 
  -4   4   5     6378.18     6349.15     96.10 o 
  -3   4   5     6142.28     6082.59    112.78 o 
  -2   4   5      663.32      793.10     17.05 o 
  -1   4   5     6369.36     6620.09    100.17 o 
   0   4   5    45360.04    46287.39    520.36 o 
   1   4   5      413.50      356.55     13.61 o 
   2   4   5    12992.13    13434.24    103.44 o 
   3   4   5     6018.94     5850.86     52.80 o 
   4   4   5     4192.10     3982.60     53.60 o 
   5   4   5      666.14      696.01     17.05 o 
   6   4   5     9264.27     9115.75     93.85 o 
   7   4   5     1089.18     1096.61     25.88 o 
   8   4   5      555.30      776.59     44.63 o 
   9   4   5      378.44      461.04     24.70 o 
  10   4   5     1516.13     1301.57     68.99 o 
  11   4   5        0.05        1.30     15.24 o 
 -13   5   5       97.45      156.06     42.38 o 
 -12   5   5        5.44       17.77     42.43 o 
 -11   5   5      340.71      419.23     51.06 o 
 -10   5   5       69.17       -7.47     26.62 o 
  -9   5   5     3616.46     3558.83     69.32 o 
  -8   5   5        8.31       49.37     17.60 o 
  -7   5   5        8.79      140.39     47.45 o 
  -6   5   5      651.73      665.26     42.11 o 
  -5   5   5     4640.21     4190.07     81.45 o 
  -4   5   5      533.07      657.26     39.74 o 
  -3   5   5    11966.29    12574.88    138.44 o 
  -2   5   5      934.72     1132.38     48.06 o 
  -1   5   5    22393.26    21090.78    274.25 o 
   0   5   5     3451.33     3352.36     29.41 o 
   1   5   5    17439.86    17983.61    151.94 o 
   2   5   5       17.00       30.27      8.06 o 
   3   5   5      592.05      612.53     19.75 o 
   4   5   5      624.56      627.98     18.27 o 
   5   5   5    15146.27    14437.38    144.33 o 
   6   5   5      415.16      361.95     22.58 o 
   7   5   5     5909.89     6005.63     70.17 o 
   8   5   5       14.47       39.97     16.34 o 
   9   5   5      597.35      525.36     41.85 o 
  10   5   5        0.41        0.04     14.53 o 
  11   5   5     1089.98      873.92     32.78 o 
 -12   6   5       11.65       19.93     29.13 o 
 -11   6   5      102.14       57.46     32.67 o 
 -10   6   5     2848.51     2594.71    100.23 o 
  -9   6   5       81.94       77.96     31.70 o 
  -8   6   5     2339.70     2230.41     64.94 o 
  -7   6   5      236.50      317.93     29.27 o 
  -6   6   5     2735.82     2743.79     46.74 o 
  -5   6   5     4051.81     3748.07    231.83 o 
  -4   6   5    16701.33    16342.55    183.44 o 
  -3   6   5      339.33      443.95     31.26 o 
  -2   6   5     2861.47     3384.86     78.25 o 
  -1   6   5     1417.14     2101.89     23.71 o 
   0   6   5    28273.18    27417.76    266.07 o 
   1   6   5     1415.90     1190.25     21.72 o 
   2   6   5    19059.17    19356.33    176.80 o 
   3   6   5      917.32      987.92     22.04 o 
   4   6   5     3102.54     3201.61     47.64 o 
   5   6   5     1306.40     1381.98     41.51 o 
   6   6   5     6697.21     6866.53     86.36 o 
   7   6   5      981.56      811.67     23.22 o 
   8   6   5      796.15      947.00     35.81 o 
   9   6   5      371.73      225.02     19.47 o 
  10   6   5      442.44      328.83     24.92 o 
  11   6   5        4.98       -9.27     17.88 o 
 -12   7   5      109.33       -8.52     29.90 o 
 -11   7   5      861.08      996.23     53.34 o 
 -10   7   5      178.71      181.58     37.91 o 
  -9   7   5     5726.00     5672.81    135.94 o 
  -8   7   5      726.79      513.77     34.76 o 
  -7   7   5      123.28      168.38     20.83 o 
  -6   7   5      372.22      390.76     39.48 o 
  -5   7   5    17755.48    17001.42    222.50 o 
  -4   7   5        4.58       29.52     20.40 o 
  -3   7   5     8285.98     7505.38    113.92 o 
  -2   7   5     3404.59     3638.72     59.13 o 
  -1   7   5     2962.41     3000.42     42.01 o 
   0   7   5       19.26       41.78     14.63 o 
   1   7   5    29165.73    28690.61    312.81 o 
   2   7   5     3779.24     3947.20     49.20 o 
   3   7   5     8621.11     8573.99     84.17 o 
   4   7   5     1506.21     1479.10     30.68 o 
   5   7   5     2190.97     2333.20     59.08 o 
   6   7   5      453.17      520.83     40.17 o 
   7   7   5     3700.88     3824.54     56.76 o 
   8   7   5     1553.08     1424.60     36.91 o 
   9   7   5       49.49       68.73     18.54 o 
  10   7   5       76.17       83.82     21.38 o 
 -12   8   5       58.38      129.74     68.85 o 
 -11   8   5      337.15      254.93     48.54 o 
 -10   8   5     2003.58     1980.67     96.74 o 
  -9   8   5      567.97      555.56     36.20 o 
  -8   8   5     1574.45     1224.89    123.43 o 
  -7   8   5     4065.05     2997.50    300.68 o 
  -6   8   5     5224.01     4954.26    104.59 o 
  -5   8   5     2198.00     2273.50     85.34 o 
  -4   8   5    16396.86    15845.38    253.49 o 
  -3   8   5     3434.38     3272.93     80.57 o 
  -2   8   5      956.99      816.95     69.55 o 
  -1   8   5    17682.77    16999.94    200.41 o 
   0   8   5     8623.47     8128.16     85.53 o 
   1   8   5      612.59      693.38     21.75 o 
   2   8   5    20130.52    19798.41    210.95 o 
   3   8   5    12814.56    13325.10    130.74 o 
   4   8   5      260.15      300.83     23.63 o 
   5   8   5     2704.92     2600.14     51.02 o 
   6   8   5     1708.15     1854.80     70.15 o 
   7   8   5       62.74      133.55     23.30 o 
   8   8   5      973.82     1139.94     41.91 o 
   9   8   5      724.56      736.44     45.15 o 
  10   8   5       12.13       38.33     20.10 o 
 -11   9   5      339.73      294.30     57.51 o 
 -10   9   5      146.56       42.04     28.34 o 
  -9   9   5      544.57      429.92     85.18 o 
  -8   9   5     4480.56     4245.13    100.32 o 
  -7   9   5       36.79       67.97     34.31 o 
  -6   9   5     5949.94     5806.11    114.02 o 
  -5   9   5     4684.91     4726.64     92.79 o 
  -4   9   5        6.28       41.87     25.97 o 
  -3   9   5     2310.11     2198.92     58.13 o 
  -2   9   5    28527.93    29130.92    448.14 o 
  -1   9   5      424.63      468.24     32.36 o 
   0   9   5    11576.15    11246.81    153.61 o 
   1   9   5     6255.49     5896.67     80.32 o 
   2   9   5     3898.22     4201.18     57.02 o 
   3   9   5      404.96      514.68     23.10 o 
   4   9   5    14670.17    14596.04    183.75 o 
   5   9   5      456.11      539.61     29.48 o 
   6   9   5     1871.56     1895.84     45.75 o 
   7   9   5      486.06      696.79     35.38 o 
   8   9   5      744.43      802.73     35.90 o 
   9   9   5       64.16       48.91     20.71 o 
  10   9   5      246.53      286.51     24.17 o 
 -11  10   5      391.23      374.87     54.19 o 
 -10  10   5        2.55       54.10     40.56 o 
  -9  10   5      674.47      692.58     71.68 o 
  -8  10   5       10.77       34.84     43.53 o 
  -7  10   5     7625.65     7861.83    151.50 o 
  -6  10   5      212.74      267.12     47.08 o 
  -5  10   5     2556.00     2485.90     73.66 o 
  -4  10   5       61.93      109.94     32.18 o 
  -3  10   5     7184.74     6963.56    132.20 o 
  -2  10   5      533.20      523.54     77.09 o 
  -1  10   5    24317.51    23816.84    270.47 o 
   0  10   5      196.46      182.51     21.93 o 
   1  10   5      372.73      378.91     28.28 o 
   2  10   5      488.46      571.66     36.25 o 
   3  10   5    14888.38    15142.12    170.81 o 
   4  10   5      709.99      706.73     36.93 o 
   5  10   5     4048.53     4206.98     75.75 o 
   6  10   5      141.27      132.18     20.21 o 
   7  10   5       51.40       36.48     21.60 o 
   8  10   5        0.04       17.66     18.20 o 
   9  10   5      725.91      673.80     28.94 o 
 -10  11   5       22.24       59.20     42.04 o 
  -9  11   5      346.90      411.88     46.87 o 
  -8  11   5     1485.19     1666.93     90.46 o 
  -7  11   5       20.99       41.81     34.74 o 
  -6  11   5     3378.72     3486.08    107.95 o 
  -5  11   5      854.42      894.66     58.02 o 
  -4  11   5      710.47      685.00     52.92 o 
  -3  11   5     1086.92     1200.74     59.56 o 
  -2  11   5    13075.53    12972.02    222.83 o 
  -1  11   5      127.38      145.50     18.61 o 
   0  11   5     1892.92     1935.34     44.84 o 
   1  11   5      477.58      580.90     28.65 o 
   2  11   5     5047.28     5085.61     72.55 o 
   3  11   5     2403.34     2432.83     48.11 o 
   4  11   5     7601.64     7924.88    104.40 o 
   5  11   5        5.58       18.49     22.87 o 
   6  11   5       11.13       10.57     18.00 o 
   7  11   5       11.04        7.96     18.26 o 
   8  11   5     1204.30     1055.42     38.46 o 
   9  11   5        8.06       19.85     23.08 o 
 -10  12   5      132.38       48.98     51.92 o 
  -9  12   5      140.31      160.31     46.41 o 
  -8  12   5      236.94      286.45     44.24 o 
  -7  12   5     2122.45     2351.35    144.71 o 
  -6  12   5      369.20      433.78     42.79 o 
  -5  12   5       70.55      101.72     48.03 o 
  -4  12   5     1863.68     1903.16    100.25 o 
  -3  12   5     3821.33     3670.76     97.37 o 
  -2  12   5      191.35      287.89     36.22 o 
  -1  12   5     3567.89     3489.69    119.03 o 
   0  12   5      600.78      635.21     29.73 o 
   1  12   5      564.97      683.68     48.95 o 
   2  12   5     1639.12     1904.40     51.19 o 
   3  12   5     6707.29     6622.45     87.13 o 
   4  12   5        5.71       35.96     21.99 o 
   5  12   5      311.92      381.69     48.47 o 
   6  12   5      111.62       83.95     22.34 o 
   7  12   5     1407.32     1428.48     68.24 o 
   8  12   5       30.62       64.14     24.24 o 
  -9  13   5      147.71      181.15     59.86 o 
  -8  13   5      557.07      716.59     87.39 o 
  -7  13   5        0.05      128.05     42.94 o 
  -6  13   5      757.13      749.73     56.93 o 
  -5  13   5     1425.80     1432.01     76.50 o 
  -4  13   5      436.50      554.59     93.79 o 
  -3  13   5      579.48      523.69     57.21 o 
  -2  13   5     5207.50     5119.70    135.91 o 
  -1  13   5     1356.83     1413.22     55.82 o 
   0  13   5      676.61      502.69     33.26 o 
   1  13   5     1527.66     1667.65     58.16 o 
   2  13   5     3706.04     3783.14     63.25 o 
   3  13   5       87.83       82.97     23.40 o 
   4  13   5     1489.10     1502.91     50.26 o 
   5  13   5     1784.61     1736.06     59.89 o 
   6  13   5      142.74      134.61     27.00 o 
   7  13   5      388.21      466.29     85.29 o 
  -8  14   5      379.74      284.32     54.06 o 
  -7  14   5      599.93      719.89    126.37 o 
  -6  14   5      216.01      243.87     47.65 o 
  -5  14   5      161.46      186.75     44.39 o 
  -4  14   5     1221.08     1272.22     75.19 o 
  -3  14   5     1182.61     1211.44    181.29 o 
  -2  14   5      411.97      554.17     60.35 o 
  -1  14   5     2068.92     1751.84    143.94 o 
   0  14   5     2606.06     2505.94     99.32 o 
   1  14   5      567.22      574.13     36.07 o 
   2  14   5     1892.57     1814.33     58.36 o 
   3  14   5     1947.85     1942.12     44.70 o 
   4  14   5     1439.92     1467.49     52.53 o 
   5  14   5      469.03      471.97     36.84 o 
   6  14   5     1508.74     1378.36     56.36 o 
  -7  15   5       77.43       83.57     56.14 o 
  -6  15   5      444.49      662.67     65.72 o 
  -5  15   5     1764.76     1842.65    100.51 o 
  -4  15   5        2.16        2.79     34.27 o 
  -3  15   5      889.68      877.28    116.88 o 
  -2  15   5     1426.47     1408.93    138.55 o 
  -1  15   5     1499.05     1344.65    118.12 o 
   0  15   5      678.51      730.74     55.01 o 
   1  15   5     4186.10     4168.92    140.18 o 
   2  15   5      295.96      273.45     31.29 o 
   3  15   5      163.64      156.06     20.69 o 
   4  15   5      241.66      370.09     55.38 o 
   5  15   5     1606.77     1486.92     94.14 o 
  -5  16   5       17.13       62.66     46.88 o 
  -4  16   5     4455.25     4294.01    156.58 o 
  -3  16   5      115.68      117.20     52.60 o 
  -2  16   5      177.71      239.28     49.39 o 
  -1  16   5      702.31      770.52     72.28 o 
   0  16   5     2679.90     2567.56    230.73 o 
   1  16   5       37.68       23.68     33.00 o 
   2  16   5     3568.81     3479.18    160.54 o 
   3  16   5        4.14       25.83     25.25 o 
   4  16   5       90.41      109.86     24.65 o 
  -3  17   5     2838.65     3105.82    151.60 o 
  -2  17   5      336.51      395.13     69.81 o 
  -1  17   5      343.26      344.52     61.27 o 
   0  17   5      163.38      215.38     51.57 o 
   1  17   5     4055.51     3798.43    215.76 o 
 -12   0   6      197.09      282.20     69.36 o 
 -10   0   6     4461.99     4886.44    147.99 o 
  -8   0   6     1129.21     1149.78    115.17 o 
  -6   0   6    13946.41    13372.95    556.09 o 
  -4   0   6    64279.24    64837.77   1387.45 o 
  -2   0   6      797.81      938.18     32.06 o 
   0   0   6    71821.55    75240.38   1245.72 o 
   2   0   6    89507.22    91823.12   2123.75 o 
   4   0   6      357.15      502.58     26.84 o 
   6   0   6    13759.60    13653.11    161.03 o 
   8   0   6     3208.49     3568.73     74.90 o 
  10   0   6      176.70      152.51     56.73 o 
 -13   1   6       76.20       -2.21     51.28 o 
 -12   1   6       37.49       18.59     46.91 o 
 -11   1   6     1176.65     1317.14    107.50 o 
 -10   1   6       90.15      193.84     52.02 o 
  -9   1   6     4737.51     4628.37    195.56 o 
  -8   1   6     1746.97     1895.26     73.98 o 
  -7   1   6      822.42      843.28     40.53 o 
  -6   1   6     2452.45     2417.45     52.91 o 
  -5   1   6    33008.87    32169.40    441.63 o 
  -4   1   6     1814.71     1724.11     35.71 o 
  -3   1   6    37639.46    38258.94    511.24 o 
  -2   1   6     8504.85     8065.80     77.40 o 
  -1   1   6    11767.48    11557.94    107.47 o 
   0   1   6    16588.43    16801.01    163.78 o 
   1   1   6    50822.54    50459.47    678.67 o 
   2   1   6     2528.74     2336.91     78.30 o 
   3   1   6     9172.75     8395.18    126.04 o 
   4   1   6    22429.27    21852.80    174.86 o 
   5   1   6    10146.08    10391.74     93.14 o 
   6   1   6     1356.55     1225.28     30.12 o 
   7   1   6     6610.13     6311.35     74.44 o 
   8   1   6       41.33       56.55     12.80 o 
   9   1   6      124.69      238.07     52.30 o 
  10   1   6      260.44      397.81     28.63 o 
  11   1   6      446.83      354.79     68.62 o 
 -13   2   6      144.02      393.64    147.69 o 
 -12   2   6        4.74       36.06     24.23 o 
 -11   2   6       75.41       90.96     43.20 o 
 -10   2   6     1872.96     1927.48     91.80 o 
  -9   2   6      375.87      824.76     99.83 o 
  -8   2   6     3429.87     3425.07     97.12 o 
  -7   2   6     5668.98     5448.30    154.62 o 
  -6   2   6     4014.43     3874.92     63.41 o 
  -5   2   6     1426.01     1716.47     48.11 o 
  -4   2   6    26555.81    26211.97    323.10 o 
  -3   2   6    18542.14    18233.29    227.88 o 
  -2   2   6     2307.34     2539.93     39.69 o 
  -1   2   6    15055.78    15470.12    152.96 o 
   0   2   6     9111.24     8841.91     72.97 o 
   1   2   6     1109.47     1095.32     23.08 o 
   2   2   6     9135.14     8906.62     73.08 o 
   3   2   6    29441.66    30261.33    265.29 o 
   4   2   6     3300.94     3337.52     31.56 o 
   5   2   6    10450.80    10447.15     83.11 o 
   6   2   6     4357.42     4232.67     38.41 o 
   7   2   6       53.91       65.74     15.39 o 
   8   2   6      411.61      542.99     39.50 o 
   9   2   6     1380.33     1288.86     30.31 o 
  10   2   6      273.87      191.84     23.22 o 
  11   2   6      182.64      134.07     25.18 o 
 -13   3   6      155.14      190.15     43.26 o 
 -12   3   6      373.67      465.94    127.40 o 
 -11   3   6       91.36      123.93     40.93 o 
 -10   3   6       35.66        3.33     22.01 o 
  -9   3   6     2671.72     2961.84    121.51 o 
  -8   3   6     3310.10     3351.58    129.80 o 
  -7   3   6      159.69      223.53     35.02 o 
  -6   3   6     8494.61     8295.73    126.12 o 
  -5   3   6     3135.87     3286.21     55.76 o 
  -4   3   6       23.15       52.83     15.59 o 
  -3   3   6     7088.98     6804.25    120.93 o 
  -2   3   6    38229.25    38043.93    551.04 o 
  -1   3   6     2031.48     1903.66     31.38 o 
   0   3   6    18382.90    18614.59    200.92 o 
   1   3   6     1332.34     1522.95     28.21 o 
   2   3   6      380.18      355.47      8.06 o 
   3   3   6      863.17      764.00     18.26 o 
   4   3   6    17510.60    17544.73    149.43 o 
   5   3   6     2901.65     2920.64     40.35 o 
   6   3   6        5.86       55.77     11.08 o 
   7   3   6      219.39      381.46     39.20 o 
   8   3   6     1632.52     1391.24     28.64 o 
   9   3   6      354.31      257.19     26.63 o 
  10   3   6      723.42      581.71     45.08 o 
  11   3   6      233.47      173.00     25.19 o 
 -13   4   6      325.35      421.46     50.06 o 
 -12   4   6        2.14      -88.25    107.90 o 
 -11   4   6      444.37      449.38     44.45 o 
 -10   4   6      240.49      369.76     85.21 o 
  -9   4   6        9.64       52.03     20.97 o 
  -8   4   6      383.65      364.28     39.22 o 
  -7   4   6     6744.44     6910.09    151.51 o 
  -6   4   6      424.78      377.03     37.27 o 
  -5   4   6     5251.91     5125.47     82.90 o 
  -4   4   6     3239.80     3512.46     65.73 o 
  -3   4   6     3230.25     3146.82     63.39 o 
  -2   4   6      129.35      115.19     13.92 o 
  -1   4   6    33804.30    35394.15    425.53 o 
   0   4   6     3771.03     3843.07     38.29 o 
   1   4   6     2263.20     2422.00     31.44 o 
   2   4   6      878.93      948.24     12.18 o 
   3   4   6     8460.81     8855.28     80.16 o 
   4   4   6      909.20      874.96     16.83 o 
   5   4   6      566.35      506.15     17.41 o 
   6   4   6      510.77      520.95     16.59 o 
   7   4   6     1010.44      864.93     24.19 o 
   8   4   6      104.50       84.48     12.44 o 
   9   4   6     1667.68     1623.75     41.73 o 
  10   4   6      122.17      105.96     18.39 o 
  11   4   6        9.55       30.04     17.96 o 
 -13   5   6        0.07       -8.96     31.92 o 
 -12   5   6     1046.72     1035.43     50.84 o 
 -11   5   6      152.91       85.71     49.10 o 
 -10   5   6     1077.20     1008.26     55.63 o 
  -9   5   6       84.95       96.94     31.45 o 
  -8   5   6     2109.89     1887.25    100.14 o 
  -7   5   6       21.19       53.93     34.93 o 
  -6   5   6     3629.02     3653.16     83.28 o 
  -5   5   6     3373.11     3417.14     65.99 o 
  -4   5   6        2.68       12.29     19.91 o 
  -3   5   6      726.72      774.01     33.40 o 
  -2   5   6    25534.62    26037.95    307.66 o 
  -1   5   6     2483.06     2451.05     36.81 o 
   0   5   6     7839.75     8105.19     75.10 o 
   1   5   6     1235.98     1086.19     29.96 o 
   2   5   6      929.89      961.55     18.31 o 
   3   5   6      318.21      357.70     22.07 o 
   4   5   6     4693.95     4609.11     57.70 o 
   5   5   6      271.33      343.67     26.98 o 
   6   5   6        7.58       34.96     18.20 o 
   7   5   6      434.81      532.02     21.81 o 
   8   5   6     3133.89     2994.41     47.04 o 
   9   5   6       15.68       11.78     13.26 o 
  10   5   6      451.62      489.13     27.66 o 
  11   5   6        0.15       12.52     17.28 o 
 -12   6   6       59.12       33.33     32.59 o 
 -11   6   6      707.78      658.41     48.37 o 
 -10   6   6       46.04       58.61     22.31 o 
  -9   6   6      526.28      761.76     55.37 o 
  -8   6   6      761.19      716.48     29.09 o 
  -7   6   6     8964.28     9221.80    149.84 o 
  -6   6   6       77.69       75.03     33.08 o 
  -5   6   6     2434.07     2411.41     63.59 o 
  -4   6   6     1208.48     1062.83     23.30 o 
  -3   6   6     9984.18     9994.73     98.18 o 
  -2   6   6     2735.59     2836.53     36.99 o 
  -1   6   6    40975.79    40448.55    518.75 o 
   0   6   6     1970.25     1807.54     29.17 o 
   1   6   6      500.09      543.56     16.73 o 
   2   6   6     1282.30     1325.02     20.99 o 
   3   6   6    11253.16    11660.92    110.80 o 
   4   6   6      447.56      451.35     18.50 o 
   5   6   6     3810.55     3733.00     45.08 o 
   6   6   6      452.70      512.77     20.90 o 
   7   6   6      263.36      259.20     22.72 o 
   8   6   6       12.56       33.40     18.38 o 
   9   6   6     1666.69     1534.08     34.45 o 
  10   6   6      165.37      118.38     21.00 o 
 -12   7   6      437.94      361.43     43.89 o 
 -11   7   6        3.88       -2.60     42.27 o 
 -10   7   6        7.55       33.24     28.65 o 
  -9   7   6     1251.15     1104.44     87.27 o 
  -8   7   6     8126.04     8468.03    185.96 o 
  -7   7   6      190.32      216.56     31.60 o 
  -6   7   6     8332.44     8408.67    149.53 o 
  -5   7   6      170.14      145.61     17.97 o 
  -4   7   6     1206.37      881.59     32.17 o 
  -3   7   6     3470.67     3601.04     43.81 o 
  -2   7   6    24641.42    23389.91    284.26 o 
  -1   7   6      528.25      521.86     30.98 o 
   0   7   6    10804.00    10595.50     96.38 o 
   1   7   6      165.56      311.01     17.42 o 
   2   7   6     7723.36     7994.99     75.52 o 
   3   7   6       10.58       54.97     12.02 o 
   4   7   6    15851.88    16126.27    179.03 o 
   5   7   6      124.87       97.66     15.33 o 
   6   7   6     2432.80     2247.11     40.15 o 
   7   7   6      209.09      151.23     27.85 o 
   8   7   6     1747.91     1506.04     33.83 o 
   9   7   6       39.33       38.43     18.73 o 
  10   7   6     1061.35     1052.05     57.71 o 
 -12   8   6       28.64       20.57     64.18 o 
 -11   8   6      146.55       88.99     32.72 o 
 -10   8   6      644.37      479.69     82.91 o 
  -9   8   6     1044.76      947.04    112.81 o 
  -8   8   6      557.84      348.47     40.41 o 
  -7   8   6     5990.24     6179.88    148.90 o 
  -6   8   6      750.81      653.11     44.34 o 
  -5   8   6       78.98      174.56     30.72 o 
  -4   8   6     7705.63     7733.56    134.04 o 
  -3   8   6    12909.83    12312.15    179.23 o 
  -2   8   6     4216.81     4293.85     80.47 o 
  -1   8   6    20652.48    19773.70    235.91 o 
   0   8   6    15460.89    16222.24    192.83 o 
   1   8   6        7.34       56.70     14.57 o 
   2   8   6     9223.53     9430.27    108.68 o 
   3   8   6    13064.92    13165.47    131.78 o 
   4   8   6        3.15       29.85     18.36 o 
   5   8   6     8051.91     8452.44    123.39 o 
   6   8   6     1923.19     1729.10     32.10 o 
   7   8   6       10.25       57.99     21.68 o 
   8   8   6     1230.92     1010.35     33.02 o 
   9   8   6     1700.05     1679.27     58.68 o 
  10   8   6       34.51       36.07     21.19 o 
 -11   9   6      347.41      232.82     54.53 o 
 -10   9   6       30.24       41.31     20.91 o 
  -9   9   6     1656.28     1089.96    276.15 o 
  -8   9   6      988.15     1236.41     93.57 o 
  -7   9   6      188.44      139.32     36.78 o 
  -6   9   6      888.37      910.60     55.80 o 
  -5   9   6    10257.77    10042.38    158.89 o 
  -4   9   6      438.49      458.20     38.09 o 
  -3   9   6    12532.08    12795.77    195.71 o 
  -2   9   6     9970.05     9313.34    144.36 o 
  -1   9   6     4222.98     4147.58     66.44 o 
   0   9   6     1908.20     1989.35     55.29 o 
   1   9   6    25853.61    25160.41    290.92 o 
   2   9   6      995.10     1039.35     27.90 o 
   3   9   6     5483.24     5320.33     63.43 o 
   4   9   6     3294.55     3646.41     62.13 o 
   5   9   6     2188.60     2372.72     46.72 o 
   6   9   6      662.45      735.59     31.42 o 
   7   9   6     5910.23     5638.21     73.55 o 
   8   9   6      358.52      396.32     54.40 o 
   9   9   6      153.42      139.18     21.29 o 
 -11  10   6       40.73       89.80     40.60 o 
 -10  10   6      836.94     1056.06     79.61 o 
  -9  10   6        0.13       19.55     46.99 o 
  -8  10   6      730.20      691.37     74.11 o 
  -7  10   6      109.89      142.74     36.15 o 
  -6  10   6     2744.77     2542.49     93.21 o 
  -5  10   6       21.64       11.29     24.58 o 
  -4  10   6    16528.46    15806.04    344.87 o 
  -3  10   6        2.60       64.55     37.73 o 
  -2  10   6     2087.74     2325.57     77.73 o 
  -1  10   6        7.97       50.28     20.07 o 
   0  10   6    13487.30    12964.19    179.23 o 
   1  10   6       80.47       49.75     20.54 o 
   2  10   6    16755.86    16753.66    199.54 o 
   3  10   6      118.40      153.94     22.31 o 
   4  10   6        3.34       81.34     22.88 o 
   5  10   6        1.45       24.24     18.23 o 
   6  10   6     4213.25     3995.56     56.25 o 
   7  10   6      141.80      156.94     25.09 o 
   8  10   6      963.34     1100.96     41.47 o 
   9  10   6       71.01      108.45     22.97 o 
 -10  11   6        2.18        8.39     33.09 o 
  -9  11   6     1180.21     1176.26     65.41 o 
  -8  11   6      158.66      266.59     52.77 o 
  -7  11   6       10.36       25.88     39.31 o 
  -6  11   6      121.46       91.69     36.57 o 
  -5  11   6     4856.38     4782.73    143.92 o 
  -4  11   6      143.29      115.07     33.58 o 
  -3  11   6     8367.27     8376.85    161.92 o 
  -2  11   6     1094.21     1102.93     55.12 o 
  -1  11   6      422.79      462.73     26.18 o 
   0  11   6       94.50      135.42     19.20 o 
   1  11   6     9566.46     9515.36    136.79 o 
   2  11   6      120.44      147.01     21.88 o 
   3  11   6     3630.39     3598.56     54.22 o 
   4  11   6     1406.31     1263.56     61.64 o 
   5  11   6     1794.12     1824.48     43.24 o 
   6  11   6      228.01      186.98     28.07 o 
   7  11   6     1629.29     1757.96     39.14 o 
   8  11   6       32.00       80.57     27.84 o 
  -9  12   6       11.78       66.83     43.13 o 
  -8  12   6      990.90     1148.07     63.06 o 
  -7  12   6      408.34      339.90     56.28 o 
  -6  12   6      501.56      590.74     54.41 o 
  -5  12   6      484.95      391.26     53.66 o 
  -4  12   6     4396.62     4357.11    140.97 o 
  -3  12   6      317.40      376.77     40.09 o 
  -2  12   6      659.73      585.05     41.94 o 
  -1  12   6     1630.09     1783.96     64.25 o 
   0  12   6      901.09      867.56     42.64 o 
   1  12   6       95.35      125.08     24.20 o 
   2  12   6     2880.48     2852.10     57.98 o 
   3  12   6     1035.19     1154.01     52.05 o 
   4  12   6      441.59      473.24     29.39 o 
   5  12   6      419.76      443.09     36.12 o 
   6  12   6     2064.29     2231.23     61.81 o 
   7  12   6        0.58       32.36     20.62 o 
  -9  13   6      644.36      987.63    132.99 o 
  -8  13   6      135.91      108.28     45.88 o 
  -7  13   6      123.48      195.43     41.80 o 
  -6  13   6      551.26      561.61     59.64 o 
  -5  13   6     1320.10     1371.23     75.23 o 
  -4  13   6      110.91      117.08     42.80 o 
  -3  13   6     1694.97     1589.52     64.84 o 
  -2  13   6     2870.00     2699.71     88.78 o 
  -1  13   6      265.04      228.51     22.08 o 
   0  13   6      627.44      601.24     44.93 o 
   1  13   6     1954.79     2007.60     50.38 o 
   2  13   6        7.34       35.49     21.23 o 
   3  13   6       33.16       33.93     17.68 o 
   4  13   6      567.48      561.16     38.82 o 
   5  13   6      678.39      716.05     33.20 o 
   6  13   6       21.09       10.75     21.21 o 
   7  13   6      320.25      360.17     60.64 o 
  -8  14   6      184.88      214.63     61.37 o 
  -7  14   6      649.96      782.98     89.67 o 
  -6  14   6      405.20      446.60     49.09 o 
  -5  14   6      665.37      610.12     75.83 o 
  -4  14   6     1630.84     1687.99    108.22 o 
  -3  14   6      778.98      648.54     56.82 o 
  -2  14   6       11.71       44.09     33.14 o 
  -1  14   6     1656.95     1421.91    105.58 o 
   0  14   6     2067.56     1997.11     67.14 o 
   1  14   6      103.70      147.92     22.01 o 
   2  14   6     1520.99     1564.69     63.38 o 
   3  14   6      410.35      444.20     36.86 o 
   4  14   6       11.81       32.78     27.37 o 
   5  14   6      100.13       50.49     26.95 o 
   6  14   6      302.04      343.30     31.90 o 
  -6  15   6     1706.75     1519.26     83.65 o 
  -5  15   6     1382.33     1534.46    105.70 o 
  -4  15   6       13.36       91.05     42.41 o 
  -3  15   6      364.28      474.21     62.72 o 
  -2  15   6     2274.63     2419.72    104.25 o 
  -1  15   6      484.47      578.63     57.38 o 
   0  15   6     1266.81     1196.94     54.66 o 
   1  15   6     2297.27     2167.90     85.39 o 
   2  15   6      457.54      524.91     50.63 o 
   3  15   6      127.47      149.86     21.32 o 
   4  15   6     1486.68     1383.65     44.88 o 
  -5  16   6      207.26      187.26     65.60 o 
  -4  16   6      138.04      191.21     60.75 o 
  -3  16   6     2553.88     2836.92    166.52 o 
  -2  16   6       37.50       49.61     40.69 o 
  -1  16   6     4330.21     4252.54    155.88 o 
   0  16   6      635.54      539.12    127.78 o 
   1  16   6       86.72      146.48     49.72 o 
   2  16   6      230.12      407.87     85.52 o 
   3  16   6     2644.74     2485.33    134.99 o 
 -13   0   7      340.98      482.81     89.93 o 
 -11   0   7      421.71      509.21    196.47 o 
  -9   0   7     1003.43     1110.59    108.01 o 
  -7   0   7    10829.03    10972.55    213.16 o 
  -5   0   7     8608.61     8953.21    150.02 o 
  -3   0   7    57403.70    56674.26   1116.63 o 
  -1   0   7    26130.71    26960.13    431.00 o 
   1   0   7    37373.19    40673.10    544.58 o 
   3   0   7    42398.33    41568.41    811.71 o 
   5   0   7    21926.96    21883.06    334.38 o 
   7   0   7     1598.20     1452.06     33.75 o 
   9   0   7     4153.02     4251.86    111.27 o 
  11   0   7      775.90     1043.74    123.93 o 
 -13   1   7        1.12       37.02     89.25 o 
 -12   1   7     1239.38     1196.02    130.64 o 
 -11   1   7       48.25       12.14     43.38 o 
 -10   1   7       14.46       64.75     45.71 o 
  -9   1   7       32.53      201.47     73.22 o 
  -8   1   7     6754.37     6605.61    139.95 o 
  -7   1   7      207.61      557.59    154.79 o 
  -6   1   7    11763.69    11760.60    156.05 o 
  -5   1   7     2511.41     2434.97     68.07 o 
  -4   1   7      212.17      352.00     37.02 o 
  -3   1   7      243.06      310.63     17.60 o 
  -2   1   7    59952.68    60681.52    858.33 o 
  -1   1   7    20366.80    21239.43    223.46 o 
   0   1   7     1124.19      906.69     43.21 o 
   1   1   7    30251.69    32351.80    290.96 o 
   2   1   7    10208.40    10401.52    146.33 o 
   3   1   7      476.72      520.12     54.06 o 
   4   1   7    31277.88    29477.67    531.03 o 
   5   1   7     4302.91     3904.85     61.77 o 
   6   1   7     1227.72     1233.52     28.33 o 
   7   1   7     1155.66     1048.11     20.52 o 
   8   1   7     2369.16     2178.66     48.57 o 
   9   1   7       30.03       37.97     12.49 o 
  10   1   7     1522.75     1569.56     87.72 o 
  11   1   7      107.09       43.24     25.41 o 
 -13   2   7      392.28      408.05    177.48 o 
 -12   2   7        2.43       51.83     31.29 o 
 -10   2   7      327.80      431.56    103.01 o 
  -9   2   7      119.71      156.62     48.27 o 
  -8   2   7      892.50      967.56     64.66 o 
  -7   2   7    11798.78    11974.85    192.29 o 
  -6   2   7     3299.47     3059.32     71.62 o 
  -5   2   7    10223.01    10440.81    141.72 o 
  -4   2   7    15229.34    15049.48    179.07 o 
  -3   2   7     9948.86     9945.47    110.41 o 
  -2   2   7     1768.15     1627.76     36.46 o 
  -1   2   7    27602.83    28041.80    319.46 o 
   0   2   7    17369.79    16761.80    147.40 o 
   1   2   7     5739.55     6221.78     43.98 o 
   2   2   7     7637.79     7578.37     79.01 o 
   3   2   7     4564.61     4880.47     66.46 o 
   4   2   7     2115.20     2363.92     46.96 o 
   5   2   7     5048.22     4809.47     39.15 o 
   6   2   7    10165.93     9687.55     94.71 o 
   7   2   7       53.82       59.27     18.00 o 
   8   2   7      989.40     1031.22     36.16 o 
   9   2   7      992.61      969.93     30.75 o 
  10   2   7      164.18      111.64     14.73 o 
  11   2   7      164.07      229.70     28.27 o 
 -13   3   7       45.16       55.22     40.07 o 
 -12   3   7      536.37      664.53    140.19 o 
 -11   3   7      576.92      767.19     54.42 o 
 -10   3   7      647.93      916.82    264.46 o 
  -9   3   7     3570.37     3533.38    225.34 o 
  -8   3   7     2684.29     3110.60    146.35 o 
  -7   3   7       16.48       67.85     34.37 o 
  -6   3   7     7840.44     8106.64    126.91 o 
  -5   3   7    11028.09    10952.87    152.88 o 
  -4   3   7     2557.27     2551.38     56.38 o 
  -3   3   7    25000.35    25995.24    396.89 o 
  -2   3   7    13283.23    13372.82    176.47 o 
  -1   3   7     1815.18     1598.78     39.55 o 
   0   3   7    16427.16    17035.87    159.26 o 
   1   3   7    24544.46    24752.86    223.17 o 
   2   3   7      373.01      360.60     14.61 o 
   3   3   7     4348.78     4183.96     34.06 o 
   4   3   7     1406.65     1196.00     34.31 o 
   5   3   7     5747.36     5887.77     51.37 o 
   6   3   7      846.08     1003.92     23.03 o 
   7   3   7     3104.72     3125.19     44.83 o 
   8   3   7      163.59      184.91     15.94 o 
   9   3   7        2.40       26.95     11.96 o 
  10   3   7       94.24       62.45     15.53 o 
  11   3   7      148.23       69.77     17.56 o 
 -13   4   7      137.85      106.22     53.18 o 
 -12   4   7       23.39      129.30     55.13 o 
 -11   4   7      398.92      556.91    112.02 o 
 -10   4   7     1791.26     1753.63    138.06 o 
  -9   4   7        1.34       26.95     30.98 o 
  -8   4   7     7968.72     8341.47    149.72 o 
  -7   4   7     2067.41     2002.46     72.13 o 
  -6   4   7     1226.03     1228.88     77.12 o 
  -5   4   7     2992.86     2864.81     67.47 o 
  -4   4   7    30574.93    30213.20    446.50 o 
  -3   4   7      227.19      314.14     32.72 o 
  -2   4   7     9023.01     9431.78     95.50 o 
  -1   4   7     9139.30     8610.02     75.98 o 
   0   4   7     7578.20     7596.31     80.41 o 
   1   4   7     4383.67     4180.27     44.11 o 
   2   4   7    14012.62    13995.40    107.79 o 
   3   4   7      864.43      878.79     16.88 o 
   4   4   7       26.16      105.12     12.02 o 
   5   4   7      182.08      236.03     17.89 o 
   6   4   7     4103.09     4055.87     47.37 o 
   7   4   7       49.77       40.44     10.63 o 
   8   4   7      793.82      884.02     32.75 o 
   9   4   7       35.81       27.47     13.96 o 
  10   4   7       69.40       19.43     16.25 o 
 -12   5   7        4.93       54.30     37.88 o 
 -11   5   7      508.44      553.92     51.12 o 
 -10   5   7       13.02       59.01     32.04 o 
  -9   5   7     7419.00     7833.88    194.55 o 
  -8   5   7        2.31      -16.94     38.40 o 
  -7   5   7      986.57      958.97     50.93 o 
  -6   5   7       29.16       21.10     33.43 o 
  -5   5   7     8564.06     8686.92    243.70 o 
  -4   5   7      270.86      313.41     49.61 o 
  -3   5   7    33512.97    32807.62    421.52 o 
  -2   5   7      590.95      526.32     16.55 o 
  -1   5   7       93.64      163.92     16.51 o 
   0   5   7      277.87      339.22     31.14 o 
   1   5   7    14159.33    14611.88    133.82 o 
   2   5   7     3019.97     2722.87     29.52 o 
   3   5   7     4016.72     3913.05     42.09 o 
   4   5   7      752.03      763.69     16.24 o 
   5   5   7     1452.93     1376.50     20.95 o 
   6   5   7       16.85       22.90     12.94 o 
   7   5   7     2881.29     2718.57     75.66 o 
   8   5   7       84.39       86.16     14.46 o 
   9   5   7       12.16       17.03     17.99 o 
  10   5   7      151.39      120.66     14.69 o 
 -12   6   7       56.04      119.65     39.26 o 
 -11   6   7      365.97      341.89     59.64 o 
 -10   6   7     2468.31     2427.15     78.79 o 
  -9   6   7      580.50      545.83     40.95 o 
  -8   6   7     3822.48     3839.90    102.83 o 
  -7   6   7      977.72      909.50     67.62 o 
  -6   6   7     5192.47     4828.97     99.43 o 
  -5   6   7     1216.46     1210.04     46.19 o 
  -4   6   7    20444.06    19553.98    240.58 o 
  -3   6   7        3.00       18.59     12.64 o 
  -2   6   7     7797.17     7740.74     86.14 o 
  -1   6   7      199.53      316.20     22.68 o 
   0   6   7    15859.52    15640.41    155.34 o 
   1   6   7     3448.09     3425.08     36.60 o 
   2   6   7    18821.17    18500.49    159.74 o 
   3   6   7     1349.48     1308.73     27.00 o 
   4   6   7      154.20      222.06     25.53 o 
   5   6   7       77.19      105.93     14.19 o 
   6   6   7     4435.54     4367.14     55.47 o 
   7   6   7       54.78       75.05     18.46 o 
   8   6   7     1098.65     1094.72     32.29 o 
   9   6   7        5.46        1.73     19.33 o 
  10   6   7      111.18       76.54     21.91 o 
 -12   7   7      231.81      198.40     55.53 o 
 -11   7   7      441.80      296.68     96.97 o 
 -10   7   7      471.19      353.08     45.44 o 
  -9   7   7     2458.00     2593.59     66.79 o 
  -8   7   7     1243.88     1124.33     80.81 o 
  -7   7   7       89.20      113.60     20.30 o 
  -6   7   7     3564.19     3285.51    109.22 o 
  -5   7   7    11619.15    11026.54    243.83 o 
  -4   7   7      171.61      239.03     15.10 o 
  -3   7   7     2811.96     2726.18     39.20 o 
  -2   7   7     2743.13     2715.94     54.58 o 
  -1   7   7     7647.09     7835.06    103.98 o 
   0   7   7     2894.83     2809.84     38.26 o 
   1   7   7    30276.85    30134.83    312.67 o 
   2   7   7       48.86       78.57     13.09 o 
   3   7   7     1465.35     1451.85     38.56 o 
   4   7   7      714.70      696.22     22.38 o 
   5   7   7     6242.53     6305.49     69.84 o 
   6   7   7      341.87      413.40     31.00 o 
   7   7   7     7457.75     7412.44     91.20 o 
   8   7   7       10.76       20.54     16.39 o 
   9   7   7      188.34      226.56     22.84 o 
  10   7   7       20.40        9.38     23.53 o 
 -11   8   7      106.60      111.83     32.30 o 
 -10   8   7      671.59      639.55     62.42 o 
  -9   8   7      164.65      104.81     35.51 o 
  -8   8   7      236.23      162.84     17.58 o 
  -7   8   7     5441.02     4663.82    289.66 o 
  -6   8   7     3654.30     3545.89    114.31 o 
  -5   8   7     1189.30     1264.69     53.51 o 
  -4   8   7     5968.16     5505.08    105.14 o 
  -3   8   7     3637.30     3685.31     49.08 o 
  -2   8   7      452.54      569.91     29.64 o 
  -1   8   7    10516.20    10621.33    171.13 o 
   0   8   7    17978.35    17604.61    184.26 o 
   1   8   7       48.51       89.24     15.38 o 
   2   8   7    10525.18    10653.54    127.01 o 
   3   8   7     7346.08     7479.32     86.59 o 
   4   8   7     1841.38     2114.00     46.18 o 
   5   8   7     2616.44     2637.63     50.43 o 
   6   8   7     6922.37     6901.20     81.77 o 
   7   8   7      210.40      160.68     18.71 o 
   8   8   7     1098.52     1119.98     32.87 o 
   9   8   7      561.06      444.60     43.13 o 
 -11   9   7      171.94      177.03     57.89 o 
 -10   9   7       49.15      -27.12     33.50 o 
  -9   9   7      328.36      335.01     42.98 o 
  -8   9   7     2475.09     2653.56     93.12 o 
  -7   9   7       81.36       77.42     34.84 o 
  -6   9   7     3409.49     3350.26     81.97 o 
  -5   9   7     3455.54     3476.91     72.83 o 
  -4   9   7     1763.09     1769.38     58.68 o 
  -3   9   7     3323.16     3643.92     84.87 o 
  -2   9   7    14030.17    13799.46    233.22 o 
  -1   9   7     1186.81     1217.37     66.01 o 
   0   9   7     1654.31     1727.12     47.23 o 
   1   9   7     6057.30     5845.76     78.06 o 
   2   9   7    12387.92    12824.42    152.06 o 
   3   9   7      789.15      882.77     33.03 o 
   4   9   7    13925.89    13787.90    190.93 o 
   5   9   7      712.10      816.23     31.40 o 
   6   9   7       84.30       89.91     23.44 o 
   7   9   7      693.86      816.55     30.83 o 
   8   9   7     2190.87     1803.92     43.39 o 
   9   9   7       26.21       40.64     26.35 o 
 -11  10   7      302.38      253.00     48.25 o 
 -10  10   7      109.84      122.61     48.62 o 
  -9  10   7      168.61      250.63     47.03 o 
  -8  10   7      223.64      297.46     47.80 o 
  -7  10   7     6400.44     6148.55    123.76 o 
  -6  10   7       13.50       48.07     35.59 o 
  -5  10   7      765.07      855.50     54.61 o 
  -4  10   7     1894.69     1754.99     69.90 o 
  -3  10   7     7248.49     7374.20    126.85 o 
  -2  10   7      547.32      666.11     60.23 o 
  -1  10   7    12365.33    12535.60    201.72 o 
   0  10   7        8.97       53.18     18.34 o 
   1  10   7      384.72      455.28     28.41 o 
   2  10   7      463.33      539.50     30.80 o 
   3  10   7    17207.23    17454.43    205.27 o 
   4  10   7      195.83      202.40     25.79 o 
   5  10   7     4134.32     4185.54     73.21 o 
   6  10   7       12.33       23.12     16.87 o 
   7  10   7      450.74      407.40     24.82 o 
   8  10   7        4.38        8.60     18.18 o 
 -10  11   7      162.04      149.25     48.22 o 
  -9  11   7        2.56      -42.69     40.00 o 
  -8  11   7     2402.32     2485.74    100.90 o 
  -7  11   7      168.88      186.77     44.90 o 
  -6  11   7     5964.86     6071.61    187.41 o 
  -5  11   7       54.96       82.28     36.99 o 
  -4  11   7        0.53       42.42     40.64 o 
  -3  11   7      371.80      314.13     43.85 o 
  -2  11   7    11714.27    11363.88    302.90 o 
  -1  11   7     2093.27     2105.90     81.68 o 
   0  11   7     6012.46     5865.76     98.63 o 
   1  11   7      867.46      891.46     31.29 o 
   2  11   7     2845.47     2903.96     53.23 o 
   3  11   7       19.87       26.61     19.09 o 
   4  11   7     6392.96     6579.54     99.68 o 
   5  11   7       44.23       22.64     22.20 o 
   6  11   7       57.72       77.87     25.03 o 
   7  11   7       91.68      119.28     25.09 o 
   8  11   7      908.29      914.15     42.64 o 
  -9  12   7        2.49       69.47     44.32 o 
  -8  12   7      105.85       53.21     47.36 o 
  -7  12   7     4384.28     4427.41    133.23 o 
  -6  12   7       83.71       34.30     39.29 o 
  -5  12   7     2194.33     2281.89     75.47 o 
  -4  12   7     1429.58     1426.96     70.28 o 
  -3  12   7     2051.97     1913.19     86.29 o 
  -2  12   7       52.67       74.58     35.71 o 
  -1  12   7     7308.85     7131.81    140.99 o 
   0  12   7     2274.60     2041.52     61.74 o 
   1  12   7     1042.46     1122.38     33.84 o 
   2  12   7      646.55      703.41     38.13 o 
   3  12   7     2688.56     2946.35     49.21 o 
   4  12   7       68.56       71.33     23.54 o 
   5  12   7      902.48     1016.99     44.62 o 
   6  12   7      213.94      195.95     29.08 o 
   7  12   7       73.73       57.43     20.21 o 
  -8  13   7      714.87      798.34     68.82 o 
  -7  13   7      130.15      147.21     45.61 o 
  -6  13   7     2328.36     2333.42    128.99 o 
  -5  13   7      865.11      875.23    120.65 o 
  -4  13   7        0.14       53.80     40.88 o 
  -3  13   7     4680.35     4510.54    142.45 o 
  -2  13   7     3340.04     3508.62    102.83 o 
  -1  13   7        6.95       74.16     36.05 o 
   0  13   7     3846.54     3896.48    104.02 o 
   1  13   7      297.90      521.44     77.38 o 
   2  13   7       98.22      107.55     27.46 o 
   3  13   7      177.62      241.98     24.40 o 
   4  13   7     1335.81     1373.37     51.33 o 
   5  13   7      137.91      131.46     24.87 o 
   6  13   7      264.26      272.10     44.81 o 
  -7  14   7     1107.35     1362.65     90.69 o 
  -6  14   7       15.41       12.29     36.89 o 
  -5  14   7      182.36      288.26     57.49 o 
  -4  14   7     4021.81     3934.90    127.45 o 
  -3  14   7     1237.51     1274.07     72.45 o 
  -2  14   7     1553.45     1655.70     89.74 o 
  -1  14   7     1826.08     1925.24     79.66 o 
   0  14   7      403.95      444.44     68.62 o 
   1  14   7       14.88       53.13     20.75 o 
   2  14   7     1260.71     1319.33     45.60 o 
   3  14   7     1375.14     1414.77     37.97 o 
   4  14   7      230.20      244.90     35.54 o 
   5  14   7      673.00      788.67     67.52 o 
  -6  15   7       33.48       60.05     53.53 o 
  -5  15   7     1656.12     1728.43     97.84 o 
  -4  15   7      765.80      743.32     62.62 o 
  -3  15   7     3198.09     3078.37     99.28 o 
  -2  15   7     1014.92     1127.29     88.24 o 
  -1  15   7      146.45      162.47     40.84 o 
   0  15   7        7.56       21.86     27.18 o 
   1  15   7     2983.32     2903.85     96.63 o 
   2  15   7     1222.11     1178.65     51.28 o 
   3  15   7      900.62      941.83     59.10 o 
   4  15   7      635.16      772.40     55.17 o 
  -4  16   7     2534.22     2594.15    116.94 o 
  -3  16   7      347.10      393.45     62.64 o 
  -2  16   7       84.97      105.53     49.96 o 
  -1  16   7        3.78       77.79     48.29 o 
   0  16   7     2969.65     2839.12    146.35 o 
   1  16   7      334.63      309.02     33.51 o 
   2  16   7     2321.52     2311.38    162.52 o 
 -10   0   8     1257.05     1277.15    147.46 o 
  -8   0   8     3356.53     3210.57    150.76 o 
  -6   0   8      962.47      850.02     54.67 o 
  -4   0   8     3512.12     3269.28     82.77 o 
  -2   0   8    18116.40    19751.33    310.51 o 
   0   0   8    39840.71    42318.26    973.36 o 
   2   0   8     9297.44    10063.76    305.39 o 
   4   0   8       10.67       89.71     33.04 o 
   6   0   8     8574.47     8283.42    248.88 o 
   8   0   8     1960.21     2014.86     62.62 o 
  10   0   8      753.60      365.31     50.03 o 
 -13   1   8      219.85      172.14     60.26 o 
 -12   1   8       39.07       10.54     47.75 o 
 -11   1   8      823.07      997.12    112.11 o 
 -10   1   8       26.80      101.34     38.52 o 
  -9   1   8     3019.81     3283.44    112.30 o 
  -8   1   8       68.38       79.14     42.85 o 
  -7   1   8      144.90      118.72     26.13 o 
  -6   1   8       47.27       88.62     21.39 o 
  -5   1   8     7749.79     7364.81     97.30 o 
  -4   1   8       54.06      126.34     20.48 o 
  -3   1   8    14905.15    14954.97    171.53 o 
  -2   1   8     1162.03     1287.18     22.70 o 
  -1   1   8     9550.06     9641.90    111.46 o 
   0   1   8     1706.35     2150.89     28.89 o 
   1   1   8    27555.55    27686.12    382.98 o 
   2   1   8     3803.44     3774.13    171.00 o 
   3   1   8     3323.96     3198.61     71.27 o 
   4   1   8      444.09      639.93     40.05 o 
   5   1   8     3858.89     3735.66     85.74 o 
   6   1   8      451.02      488.94     16.87 o 
   7   1   8     6416.98     5914.50    194.63 o 
   8   1   8     1058.48      822.37     39.49 o 
   9   1   8        0.47        7.60     16.29 o 
  10   1   8       43.18       26.17     13.15 o 
 -13   2   8       17.13      -41.39     86.18 o 
 -12   2   8       22.51      107.97     44.47 o 
 -11   2   8      188.10      156.45     75.04 o 
 -10   2   8     2017.24     2381.72    150.99 o 
  -9   2   8        8.76       34.50     42.87 o 
  -8   2   8     2906.97     2812.27    102.50 o 
  -7   2   8     1482.52     1547.69     53.10 o 
  -6   2   8     5869.63     5881.83     92.89 o 
  -5   2   8       11.94       98.02     21.76 o 
  -4   2   8    34567.78    33812.06    433.86 o 
  -3   2   8     1076.89      971.64     23.31 o 
  -2   2   8     6100.24     6324.83     79.00 o 
  -1   2   8     5161.24     5639.69     69.06 o 
   0   2   8    15482.12    15838.64    140.02 o 
   1   2   8     6000.98     6013.71     46.43 o 
   2   2   8    21701.04    21305.21    208.77 o 
   3   2   8     8536.55     8542.39    104.27 o 
   4   2   8     1414.98     1362.26     60.11 o 
   5   2   8     2010.24     1738.50     34.80 o 
   6   2   8     5274.10     4882.80    116.20 o 
   7   2   8     1530.64     1229.68     38.50 o 
   8   2   8     1830.37     1717.45     65.37 o 
   9   2   8      983.96      934.24     37.01 o 
  10   2   8       39.82       31.49     23.80 o 
 -13   3   8       51.84       -2.01     30.64 o 
 -12   3   8      564.99      623.66     70.49 o 
 -11   3   8      369.83      712.65    106.87 o 
 -10   3   8      200.27      145.30     79.82 o 
  -9   3   8     4563.38     4605.16    117.51 o 
  -8   3   8     2043.19     2195.90     96.31 o 
  -7   3   8      134.24      164.32     35.31 o 
  -6   3   8     2832.99     2844.15     70.99 o 
  -5   3   8    10361.19    10141.59    143.34 o 
  -4   3   8      900.00      960.67     47.95 o 
  -3   3   8    23843.45    23708.20    334.73 o 
  -2   3   8    24798.54    25574.51    305.26 o 
  -1   3   8        2.91       28.74     13.41 o 
   0   3   8    17574.89    18127.83    169.88 o 
   1   3   8    20802.08    20852.51    180.32 o 
   2   3   8     4626.17     4942.64     41.83 o 
   3   3   8     7402.33     7020.48     74.41 o 
   4   3   8     7961.28     7538.47     78.74 o 
   5   3   8        8.68       68.28     15.04 o 
   6   3   8      513.94      548.84     13.35 o 
   7   3   8     3295.78     3094.02     80.01 o 
   8   3   8     1263.31     1122.92     45.24 o 
   9   3   8      160.31      167.94     17.30 o 
  10   3   8      311.54      349.74     46.67 o 
 -12   4   8       22.19        2.97     30.40 o 
 -11   4   8     1031.99      995.52     54.85 o 
 -10   4   8     1243.38     1470.28     72.19 o 
  -9   4   8        3.23       66.47     37.37 o 
  -8   4   8     1156.32     1149.42     75.32 o 
  -7   4   8    12340.81    12187.87    210.71 o 
  -6   4   8     1433.95     1452.05     60.21 o 
  -5   4   8     8744.66     8927.05    163.70 o 
  -4   4   8     9730.61     9397.41    145.15 o 
  -3   4   8    10340.75     9975.50    139.08 o 
  -2   4   8     6163.00     6086.93     66.63 o 
  -1   4   8    53281.52    54101.75    669.36 o 
   0   4   8     1340.76     1233.67     25.01 o 
   1   4   8    10496.15    10215.66     97.64 o 
   2   4   8     6122.50     5710.64     51.61 o 
   3   4   8    12802.09    13026.44    142.26 o 
   4   4   8      378.95      397.36     12.10 o 
   5   4   8    11081.87    11108.96    102.82 o 
   6   4   8      935.93      903.51     17.97 o 
   7   4   8       80.37      109.42     12.70 o 
   8   4   8       43.91       64.68     13.84 o 
   9   4   8      556.43      381.19     16.82 o 
  10   4   8       47.42       17.90     33.54 o 
 -12   5   8     1323.49     1390.03    124.82 o 
 -11   5   8        8.49      -15.95     51.60 o 
 -10   5   8      637.39      458.90     94.29 o 
  -9   5   8       45.86       72.67     43.27 o 
  -8   5   8     4046.52     4153.31    148.14 o 
  -7   5   8       22.83       51.26     38.70 o 
  -6   5   8    14378.58    14081.20    242.19 o 
  -5   5   8      418.77      384.28     38.50 o 
  -4   5   8      432.11      532.26     41.61 o 
  -3   5   8      120.65      204.02     17.02 o 
  -2   5   8    40692.38    39967.83    477.31 o 
  -1   5   8     5791.05     5742.92     83.38 o 
   0   5   8    44204.34    45213.15    597.37 o 
   1   5   8      257.43      284.95     23.53 o 
   2   5   8      554.19      786.61     18.80 o 
   3   5   8       30.59       54.65     10.35 o 
   4   5   8    15220.61    14647.56    128.74 o 
   5   5   8      285.60      308.93     23.05 o 
   6   5   8     3586.83     3657.56     43.93 o 
   7   5   8       53.69       61.32     16.32 o 
   8   5   8      842.16      663.92     61.55 o 
   9   5   8        3.21       -1.92     19.47 o 
  10   5   8      862.51      830.92     47.18 o 
 -12   6   8        0.29      -20.41     36.56 o 
 -11   6   8      725.76      702.67     70.14 o 
 -10   6   8      123.17      158.14     38.79 o 
  -9   6   8       45.54       63.08     20.24 o 
  -8   6   8     1251.62     1312.16    119.17 o 
  -7   6   8     9836.88     9783.01    180.94 o 
  -6   6   8      655.61      641.87     61.16 o 
  -5   6   8     2475.36     2544.84     70.63 o 
  -4   6   8     3995.50     3979.53     51.88 o 
  -3   6   8     6810.54     6418.65     70.12 o 
  -2   6   8     7535.08     7686.26     85.34 o 
  -1   6   8    27825.11    27974.70    387.11 o 
   0   6   8     1554.34     1549.14     32.10 o 
   1   6   8     4686.92     4581.21     47.18 o 
   2   6   8     5637.88     5595.80     50.32 o 
   3   6   8    12443.87    12573.93    128.34 o 
   4   6   8     4377.11     4429.77     54.17 o 
   5   6   8     9306.35     9441.43     91.19 o 
   6   6   8      182.68      285.67     19.42 o 
   7   6   8       88.16       69.55     13.41 o 
   8   6   8       52.33       33.58     17.14 o 
   9   6   8     1340.52     1134.64     80.46 o 
 -12   7   8      230.32      165.98     64.07 o 
 -11   7   8       66.24       28.13     19.63 o 
 -10   7   8      123.93       89.30     28.10 o 
  -9   7   8     1019.18      970.91     69.38 o 
  -8   7   8     1028.38     1055.04     60.98 o 
  -7   7   8      265.68      258.78     41.70 o 
  -6   7   8     4324.71     4387.29    125.81 o 
  -5   7   8     3047.89     2966.84     63.07 o 
  -4   7   8     1622.32     1528.65     32.94 o 
  -3   7   8     7352.63     7268.47     80.96 o 
  -2   7   8    11387.20    11102.81    135.65 o 
  -1   7   8     2802.15     2748.57     47.08 o 
   0   7   8     3398.38     3217.68     45.75 o 
   1   7   8     8435.73     8857.28     96.14 o 
   2   7   8     9215.05     9163.83     80.70 o 
   3   7   8     6481.29     6561.94     80.62 o 
   4   7   8    12589.02    12797.51    138.39 o 
   5   7   8       75.07      103.41     20.17 o 
   6   7   8      459.39      504.28     30.01 o 
   7   7   8     1326.17     1165.55     34.22 o 
   8   7   8     1383.70     1259.41     41.39 o 
   9   7   8      104.70      103.01     16.45 o 
 -11   8   8      191.77      208.13     52.94 o 
 -10   8   8      325.01      263.41     81.01 o 
  -9   8   8        2.60       27.37     18.23 o 
  -8   8   8     2409.65     1979.85     66.45 o 
  -7   8   8     1570.22     1319.76     89.13 o 
  -6   8   8      265.06      236.42     18.12 o 
  -5   8   8       88.60      107.96     12.20 o 
  -4   8   8     2746.07     2666.50     34.54 o 
  -3   8   8     3819.32     3855.14     55.54 o 
  -2   8   8     2229.04     2258.01     55.07 o 
  -1   8   8     1768.70     1777.70     42.71 o 
   0   8   8     2359.02     2611.68     35.88 o 
   1   8   8     1441.24     1446.67     33.23 o 
   2   8   8     8604.74     8415.73    102.63 o 
   3   8   8     6534.27     6616.92     71.49 o 
   4   8   8      475.96      480.96     29.13 o 
   5   8   8      440.34      450.92     24.12 o 
   6   8   8     3958.65     3681.93     55.94 o 
   7   8   8     1527.43     1398.88     33.07 o 
   8   8   8      630.41      580.81     48.05 o 
   9   8   8     1000.03     1028.66     77.35 o 
 -11   9   8       21.34       28.25     43.15 o 
 -10   9   8        1.82       11.99     38.36 o 
  -9   9   8      595.14      556.99     64.07 o 
  -8   9   8      488.95      525.55     56.84 o 
  -7   9   8      510.19      529.79     43.00 o 
  -6   9   8     1342.95     1384.39     55.84 o 
  -5   9   8     1382.72     1356.28     88.13 o 
  -4   9   8      302.25      384.90     65.85 o 
  -3   9   8     1732.85     1718.02     27.97 o 
  -2   9   8     3111.48     3253.02     51.90 o 
  -1   9   8     1900.21     1866.61     33.34 o 
   0   9   8      450.09      447.84     21.32 o 
   1   9   8    10396.84    10287.48    115.81 o 
   2   9   8     1319.60     1435.25     34.37 o 
   3   9   8      562.33      570.89     25.96 o 
   4   9   8     1952.04     2083.98     55.18 o 
   5   9   8     3888.46     3756.12     62.17 o 
   6   9   8        0.81       27.66     14.20 o 
   7   9   8     1768.79     1656.58     43.14 o 
   8   9   8      317.84      412.48     49.91 o 
 -10  10   8      442.71      650.84     77.33 o 
  -9  10   8      160.74      210.27     43.29 o 
  -8  10   8     1118.34     1002.40     70.64 o 
  -7  10   8      759.15      849.55     82.78 o 
  -6  10   8      402.28      336.42     46.58 o 
  -5  10   8      718.84      738.22     46.67 o 
  -4  10   8     4590.29     4860.65     93.94 o 
  -3  10   8     2087.37     1989.70     64.30 o 
  -2  10   8      135.15      121.25     27.23 o 
  -1  10   8     2312.21     2217.25     65.24 o 
   0  10   8     8177.58     7987.77    169.56 o 
   1  10   8      482.10      559.57     27.64 o 
   2  10   8    12025.05    11892.03    142.62 o 
   3  10   8      732.48      864.50     31.69 o 
   4  10   8      106.94      127.78     23.53 o 
   5  10   8      231.38      291.14     22.62 o 
   6  10   8     3289.52     3457.27     64.25 o 
   7  10   8      103.11       79.70     19.12 o 
   8  10   8      171.68      157.86     21.26 o 
 -10  11   8        4.62       -4.42     44.59 o 
  -9  11   8     2032.46     2135.02     90.51 o 
  -8  11   8      117.92      346.60    111.80 o 
  -7  11   8       72.09      100.86     40.12 o 
  -6  11   8      234.84      224.99     42.23 o 
  -5  11   8     3733.72     3863.36     94.45 o 
  -4  11   8        2.32      -24.35     32.98 o 
  -3  11   8     7008.08     7266.10    212.36 o 
  -2  11   8      254.36      241.21     39.81 o 
  -1  11   8      291.85      258.05     35.56 o 
   0  11   8      962.87      906.82     75.19 o 
   1  11   8    12041.73    12044.83    161.59 o 
   2  11   8      107.20      114.00     27.80 o 
   3  11   8     4101.69     4115.86     61.88 o 
   4  11   8        0.82       26.22     19.02 o 
   5  11   8      873.54      949.80     39.88 o 
   6  11   8       13.23       23.45     16.62 o 
   7  11   8     1343.77     1384.19     46.06 o 
  -9  12   8        6.30      -38.56     50.03 o 
  -8  12   8     1218.48     1236.35     74.81 o 
  -7  12   8      192.82      145.82     45.95 o 
  -6  12   8     1024.41     1007.33    100.13 o 
  -5  12   8      198.57      244.18     47.99 o 
  -4  12   8    11303.56    11048.70    208.11 o 
  -3  12   8       66.01       73.21     38.29 o 
  -2  12   8     4217.66     4194.92    105.50 o 
  -1  12   8       28.76       97.22     41.84 o 
   0  12   8     2220.99     2342.83     66.50 o 
   1  12   8       60.89       65.85     18.55 o 
   2  12   8     7179.30     7162.06    198.64 o 
   3  12   8       52.05       60.25     20.30 o 
   4  12   8      319.91      331.23     28.03 o 
   5  12   8      216.66      153.74     31.11 o 
   6  12   8     1591.72     1662.54     52.82 o 
  -8  13   8      296.19      339.52     62.30 o 
  -7  13   8       43.85        7.48     37.04 o 
  -6  13   8     1596.58     1487.22     77.33 o 
  -5  13   8     3401.31     3572.88    101.27 o 
  -4  13   8      278.56      332.65     65.27 o 
  -3  13   8     6206.90     6003.18    147.69 o 
  -2  13   8     2613.72     2758.40     92.49 o 
  -1  13   8        2.74       73.91     35.22 o 
   0  13   8     2146.65     2283.57    108.80 o 
   1  13   8     6347.72     6146.42    156.29 o 
   2  13   8      335.79      342.83     29.47 o 
   3  13   8     2389.01     2604.40     49.92 o 
   4  13   8      940.04     1002.31     42.38 o 
   5  13   8      296.71      254.29     32.70 o 
  -7  14   8     1637.82     1752.78     79.51 o 
  -6  14   8      151.31      189.11     48.14 o 
  -5  14   8     1875.29     2064.89     85.16 o 
  -4  14   8     1102.96     1085.92     76.18 o 
  -3  14   8     1418.73     1466.54     69.18 o 
  -2  14   8        1.96       49.23     40.28 o 
  -1  14   8     6102.40     6076.97    161.95 o 
   0  14   8     2033.87     1771.43    104.23 o 
   1  14   8     1521.62     1549.41     53.05 o 
   2  14   8     1522.85     1661.01     62.56 o 
   3  14   8      730.33      744.79     33.81 o 
   4  14   8        5.78       24.35     31.78 o 
  -5  15   8      167.19      146.08     42.82 o 
  -4  15   8       39.89       41.39     52.86 o 
  -3  15   8       69.08       96.30     47.96 o 
  -2  15   8     3555.94     3739.90    117.52 o 
  -1  15   8      518.49      619.07     57.62 o 
   0  15   8     2764.61     2704.30    198.89 o 
   1  15   8      194.80      267.14     33.92 o 
   2  15   8      120.99      152.06     34.52 o 
   3  15   8       57.01       85.67     25.37 o 
  -3  16   8      876.64      948.79     66.69 o 
  -2  16   8      594.62      633.11     66.91 o 
  -1  16   8     2476.75     2814.43    153.12 o 
   0  16   8       19.94       73.47     53.95 o 
 -13   0   9      175.68      497.54    108.69 o 
 -11   0   9     1135.94     1168.12    136.89 o 
  -9   0   9       85.65       61.40     57.99 o 
  -7   0   9     6689.81     6851.82    225.57 o 
  -5   0   9     6817.54     6969.91    169.78 o 
  -3   0   9       34.66       97.67     21.95 o 
  -1   0   9    15012.02    15194.68    218.20 o 
   1   0   9     6034.84     6512.70     62.97 o 
   3   0   9     2246.46     2606.16    104.60 o 
   5   0   9     3487.02     3139.05     96.63 o 
   7   0   9      583.25      480.37     94.94 o 
   9   0   9     1820.80      989.57    451.99 o 
 -12   1   9      690.63      911.54     89.35 o 
 -11   1   9       40.60      112.84     78.45 o 
 -10   1   9      502.19      597.21    173.16 o 
  -9   1   9      652.65      565.34     96.64 o 
  -8   1   9     1847.77     2024.08     70.99 o 
  -7   1   9     2397.79     2606.21    106.88 o 
  -6   1   9     7532.19     7438.50    119.02 o 
  -5   1   9     3604.54     3543.24     54.99 o 
  -4   1   9     2102.66     2194.04     37.12 o 
  -3   1   9       66.14      109.40     16.80 o 
  -2   1   9     6833.51     6610.67     72.40 o 
  -1   1   9       44.46       45.12      8.42 o 
   0   1   9    10946.19    10937.32     98.06 o 
   1   1   9        2.97       53.50      6.62 o 
   2   1   9      905.58      876.86     44.93 o 
   3   1   9        6.91       21.24     28.05 o 
   4   1   9     5458.48     5581.08    113.24 o 
   5   1   9      670.73      599.53     47.24 o 
   6   1   9     1038.13     1156.74     55.05 o 
   7   1   9        3.68        6.98     33.93 o 
   8   1   9     2662.62     1761.90    325.93 o 
   9   1   9       41.81       30.13     32.20 o 
  10   1   9      509.13      403.22     85.94 o 
 -13   2   9      130.77       58.21     51.16 o 
 -12   2   9      117.52      141.44     82.09 o 
 -11   2   9      841.81      928.19     78.34 o 
  -9   2   9      215.47      225.39     52.83 o 
  -8   2   9     1342.95     1447.85     78.56 o 
  -7   2   9     8813.75     8942.96    247.86 o 
  -6   2   9      275.84      364.82     32.50 o 
  -5   2   9     1875.62     2147.56     61.47 o 
  -4   2   9     1290.35     1321.60     36.94 o 
  -3   2   9     7661.54     7191.06     83.10 o 
  -2   2   9      864.26      975.50     26.25 o 
  -1   2   9    24303.74    23730.85    268.89 o 
   0   2   9     1099.51     1292.64     18.33 o 
   1   2   9     3795.24     3600.40     31.19 o 
   2   2   9      513.80      574.23     10.69 o 
   3   2   9     8525.20     8693.80    178.61 o 
   4   2   9      536.46      605.13     40.82 o 
   5   2   9    10333.87    10460.09    185.63 o 
   6   2   9      902.93      805.83     60.15 o 
   7   2   9      128.55      101.85     19.35 o 
   8   2   9        4.00        9.11     28.85 o 
   9   2   9     1293.96      913.59    136.44 o 
  10   2   9        1.76       16.86     38.75 o 
 -12   3   9      364.57      127.30    133.14 o 
 -11   3   9      145.05      224.89     93.91 o 
 -10   3   9       56.15       87.32     73.22 o 
  -9   3   9     1687.09     1665.84     91.48 o 
  -8   3   9     4118.91     4219.23    193.23 o 
  -7   3   9      757.80      954.67    166.11 o 
  -6   3   9     5583.66     5495.58     93.47 o 
  -5   3   9     4597.17     4588.85     74.22 o 
  -4   3   9      444.35      524.62     39.06 o 
  -3   3   9    11725.41    11658.68    160.73 o 
  -2   3   9    27397.78    26869.75    314.27 o 
  -1   3   9       58.30       91.26     12.72 o 
   0   3   9    18308.52    18428.56    177.51 o 
   1   3   9    13339.16    13760.94    114.90 o 
   2   3   9     2671.37     2745.90     23.21 o 
   3   3   9     1407.99     1302.55     45.48 o 
   4   3   9    13936.14    13880.47    176.63 o 
   5   3   9     2632.35     2478.12     49.28 o 
   6   3   9     3411.94     3168.12     84.67 o 
   7   3   9     2486.82     2142.95     69.56 o 
   8   3   9      282.01      160.99     19.68 o 
   9   3   9      194.08      202.27     36.71 o 
  10   3   9      449.30      561.90     68.46 o 
 -12   4   9       32.98       40.50     31.61 o 
 -11   4   9      142.34      113.09     87.89 o 
 -10   4   9     2163.14     2327.09     90.36 o 
  -9   4   9      366.14      477.71    138.06 o 
  -8   4   9     2516.10     2658.00     84.04 o 
  -7   4   9     2298.42     2398.64     73.10 o 
  -6   4   9     4667.85     4348.24    103.98 o 
  -5   4   9      672.36      610.86     38.42 o 
  -4   4   9    41502.05    40963.80    660.10 o 
  -3   4   9     2158.93     2003.28     48.21 o 
  -2   4   9     5526.77     5699.61     72.56 o 
  -1   4   9    12128.24    12039.23    114.67 o 
   0   4   9     9314.15     9460.99     88.79 o 
   1   4   9      585.01      564.37     19.90 o 
   2   4   9    24536.55    24211.57    238.56 o 
   3   4   9     4061.43     3877.82     35.52 o 
   4   4   9        7.45       21.57      6.08 o 
   5   4   9     2509.97     2483.54     49.13 o 
   6   4   9     3507.09     3029.30    113.63 o 
   7   4   9       52.66       49.12     11.58 o 
   8   4   9     1484.10     1218.23    122.34 o 
   9   4   9      262.06      171.51     55.57 o 
 -12   5   9        0.23       91.91     32.91 o 
 -11   5   9      602.36      756.08     87.67 o 
 -10   5   9       21.51       16.40     44.39 o 
  -9   5   9     2155.66     2261.39     91.07 o 
  -8   5   9       50.60       26.10     36.44 o 
  -7   5   9       21.54       81.40     38.17 o 
  -6   5   9        1.17       13.94     37.44 o 
  -5   5   9    27274.93    26179.73    415.94 o 
  -4   5   9      299.96      365.85     52.80 o 
  -3   5   9    33011.60    33037.39    458.23 o 
  -2   5   9      321.45      409.48     25.00 o 
  -1   5   9      430.94      411.15     24.59 o 
   0   5   9      343.36      316.30     19.58 o 
   1   5   9    48351.33    49499.19    690.45 o 
   2   5   9      171.46      172.39     13.82 o 
   3   5   9     7254.50     7139.27     76.95 o 
   4   5   9       61.09       92.82      8.99 o 
   5   5   9      543.29      529.44     15.43 o 
   6   5   9      118.83      132.56     19.93 o 
   7   5   9     3440.55     3097.34    147.36 o 
   8   5   9       65.80       92.59     18.77 o 
   9   5   9      162.15      244.22     50.70 o 
 -12   6   9        4.52      -18.83     37.60 o 
 -11   6   9       11.75      -30.05     34.51 o 
 -10   6   9     1288.99     1170.85    265.82 o 
  -9   6   9      113.28       91.62     45.71 o 
  -8   6   9     2858.39     2710.36    112.84 o 
  -7   6   9     1903.80     1741.93     68.41 o 
  -6   6   9     2860.75     2553.07     95.27 o 
  -5   6   9      116.94      137.38     30.55 o 
  -4   6   9    17542.60    16542.99    206.94 o 
  -3   6   9     4223.31     3949.20     56.77 o 
  -2   6   9     2961.72     3066.95     58.59 o 
  -1   6   9     6931.19     7269.58     87.40 o 
   0   6   9     9584.42     9553.10    111.68 o 
   1   6   9     3042.50     2841.75     43.23 o 
   2   6   9    20784.33    20676.18    212.95 o 
   3   6   9      800.44      707.88     20.03 o 
   4   6   9       54.96      119.34     11.64 o 
   5   6   9     1044.56      982.51     32.68 o 
   6   6   9     4979.20     4925.32     58.96 o 
   7   6   9        4.21       16.96     11.12 o 
   8   6   9     1178.84     1028.20     91.07 o 
   9   6   9       70.81       37.65     26.34 o 
 -11   7   9      134.09      118.09     23.99 o 
 -10   7   9        3.83       -5.40     16.82 o 
  -9   7   9     2104.03     1694.51    223.95 o 
  -8   7   9      515.65      499.58     70.10 o 
  -7   7   9      774.68      834.49     85.26 o 
  -6   7   9     3335.75     3239.18    129.16 o 
  -5   7   9     3405.52     3257.66    133.15 o 
  -4   7   9      324.29      315.20     21.90 o 
  -3   7   9     4803.76     4420.69     61.74 o 
  -2   7   9     9226.34     9388.28    101.88 o 
  -1   7   9      162.48      246.91     40.92 o 
   0   7   9     4115.23     4164.51     65.23 o 
   1   7   9     1931.61     1911.66     40.73 o 
   2   7   9     3979.84     4280.06     48.10 o 
   3   7   9       51.92      128.13     16.36 o 
   4   7   9     5525.80     5476.44     67.41 o 
   5   7   9     1776.45     1837.31     33.12 o 
   6   7   9      751.46      681.36     19.13 o 
   7   7   9     2067.72     1908.30     67.47 o 
   8   7   9       37.93        9.85     11.93 o 
   9   7   9       24.47       25.21     33.30 o 
 -11   8   9      323.01      209.15     63.49 o 
 -10   8   9      552.78      513.89     51.24 o 
  -9   8   9       31.01       19.95     18.96 o 
  -8   8   9     1680.01     1616.35     94.36 o 
  -7   8   9     2605.78     2172.53    179.43 o 
  -6   8   9        0.94       19.57     12.74 o 
  -5   8   9     1443.42     1507.62     50.28 o 
  -4   8   9     1367.63     1415.66     42.31 o 
  -3   8   9      716.90      731.47     26.04 o 
  -2   8   9      636.10      607.91     23.73 o 
  -1   8   9     2651.40     2703.41     61.51 o 
   0   8   9      163.50      232.31     21.60 o 
   1   8   9       14.83       71.53     14.28 o 
   2   8   9      197.49      316.51     22.97 o 
   3   8   9     4175.63     4229.63     61.71 o 
   4   8   9        0.87       25.80     14.20 o 
   5   8   9      716.81      750.59     26.11 o 
   6   8   9     1139.31     1120.40     43.66 o 
   7   8   9       20.54       13.85     18.46 o 
   8   8   9      197.73      190.94     29.58 o 
 -11   9   9       20.02       91.92     49.97 o 
 -10   9   9      354.94      332.19     64.26 o 
  -9   9   9      595.81      610.19    103.65 o 
  -8   9   9       73.34       74.60     37.88 o 
  -7   9   9       19.94       35.63     32.61 o 
  -6   9   9     4682.70     4752.16    107.19 o 
  -5   9   9      780.25      693.82     32.49 o 
  -4   9   9     1033.41     1012.95     40.73 o 
  -3   9   9      705.38      736.65     45.56 o 
  -2   9   9     3050.74     3011.91     55.80 o 
  -1   9   9      579.82      568.39     39.39 o 
   0   9   9     3737.27     3798.01     64.04 o 
   1   9   9     2801.37     2866.36     50.38 o 
   2   9   9      552.18      746.76     22.73 o 
   3   9   9      798.45      797.32     25.91 o 
   4   9   9      299.87      382.01     33.56 o 
   5   9   9       33.30       54.51     17.37 o 
   6   9   9        6.20       14.98     17.07 o 
   7   9   9      309.21      372.33     35.11 o 
   8   9   9      443.03      347.33     26.49 o 
 -10  10   9      127.48      139.65     44.19 o 
  -9  10   9        1.83       91.96     42.37 o 
  -8  10   9        7.74       73.16     40.42 o 
  -7  10   9     2044.26     2030.36     83.21 o 
  -6  10   9      510.68      520.45     52.07 o 
  -5  10   9     3010.39     2987.49     77.87 o 
  -4  10   9     2472.32     2408.61     60.03 o 
  -3  10   9      956.00     1035.99     51.35 o 
  -2  10   9        6.74       25.86     25.78 o 
  -1  10   9     5809.90     5623.65    127.99 o 
   0  10   9     3346.80     3235.66     71.57 o 
   1  10   9      183.42      243.44     26.75 o 
   2  10   9     1307.73     1428.72     33.15 o 
   3  10   9     3284.52     3276.61     52.54 o 
   4  10   9       77.95       94.46     21.13 o 
   5  10   9      662.22      595.16     26.27 o 
   6  10   9       73.99      104.73     19.58 o 
   7  10   9      150.78      121.23     22.09 o 
  -9  11   9        0.21        4.20     38.57 o 
  -8  11   9     1380.55     1363.78     74.23 o 
  -7  11   9      526.29      623.06     51.37 o 
  -6  11   9     3756.85     3660.30     98.17 o 
  -5  11   9     1522.09     1476.47     61.29 o 
  -4  11   9       56.75       43.37     32.90 o 
  -3  11   9      425.26      483.83     47.20 o 
  -2  11   9     9626.90     9499.37    158.90 o 
  -1  11   9       53.48       66.37     33.79 o 
   0  11   9     7046.03     7131.99    231.11 o 
   1  11   9      564.70      640.67     28.90 o 
   2  11   9      539.33      649.79     28.56 o 
   3  11   9       56.65      118.49     21.64 o 
   4  11   9     3275.76     3369.37     59.70 o 
   5  11   9        6.89        7.17     16.88 o 
   6  11   9      234.48      228.02     28.18 o 
  -8  12   9      261.98      209.31     50.93 o 
  -7  12   9     3407.87     3690.58    127.74 o 
  -6  12   9      178.85      256.07     46.75 o 
  -5  12   9     1776.85     1903.44     80.11 o 
  -4  12   9       47.40      100.60     36.24 o 
  -3  12   9     4763.77     4642.15    120.78 o 
  -2  12   9      584.32      672.96     51.82 o 
  -1  12   9    11963.44    11770.18    229.89 o 
   0  12   9       18.69       17.36     27.63 o 
   1  12   9      647.73      636.15     42.64 o 
   2  12   9      362.96      314.82     25.99 o 
   3  12   9     3167.72     3481.51     85.61 o 
   4  12   9      171.12      161.62     24.66 o 
   5  12   9     3006.20     3410.06     79.15 o 
   6  12   9      200.26      125.09     20.85 o 
  -8  13   9     1064.38     1282.42     88.97 o 
  -7  13   9        9.69        6.94     38.26 o 
  -6  13   9     1660.70     1784.64     88.66 o 
  -5  13   9     1562.51     1596.14     84.86 o 
  -4  13   9      402.66      306.62     53.00 o 
  -3  13   9     3413.97     3481.29    122.48 o 
  -2  13   9     5843.79     5738.77    135.55 o 
  -1  13   9      166.99      185.10     35.14 o 
   0  13   9     1385.57     1556.95     73.05 o 
   1  13   9     1971.90     2034.47     77.75 o 
   2  13   9      868.28      934.75     46.44 o 
   3  13   9     1185.11     1122.01     38.54 o 
   4  13   9     3931.29     3974.59     78.61 o 
   5  13   9        2.20       34.32     28.96 o 
  -6  14   9      682.65      737.68     57.42 o 
  -5  14   9      136.55      225.60     42.69 o 
  -4  14   9     3684.36     3743.80    146.64 o 
  -3  14   9      988.18     1024.10     68.08 o 
  -2  14   9      814.42      857.42     63.00 o 
  -1  14   9      883.52      965.26     64.59 o 
   0  14   9     2218.47     2280.44     94.33 o 
   1  14   9       11.14       38.02     25.52 o 
   2  14   9     3854.71     3712.06     81.20 o 
   3  14   9      969.18     1125.72     43.86 o 
  -4  15   9       52.79       34.13     44.50 o 
  -3  15   9     2296.71     2450.62    100.45 o 
  -2  15   9        7.58       42.41     35.77 o 
  -1  15   9       35.54       35.71     37.73 o 
   0  15   9       36.69       87.36     39.52 o 
   1  15   9     3278.84     3018.65    120.39 o 
   2  15   9      101.75      117.87     25.91 o 
 -10   0  10     3716.78     4061.48    217.62 o 
  -8   0  10    11208.19    11583.13    334.27 o 
  -6   0  10     1303.16     1369.07     75.27 o 
  -4   0  10     9872.46     9336.53    153.87 o 
  -2   0  10    18668.61    18516.15    297.60 o 
   0   0  10     4797.09     4781.81     67.16 o 
   2   0  10     9306.85     9885.03    336.32 o 
   4   0  10      759.57      797.01     78.91 o 
   6   0  10     3358.02     2971.58    130.52 o 
   8   0  10      788.29     1011.51    173.05 o 
 -12   1  10      134.34      176.91     97.32 o 
 -11   1  10      109.25      272.42     95.96 o 
 -10   1  10      630.14      720.87    223.53 o 
  -9   1  10     5833.67     5759.24    157.82 o 
  -8   1  10        7.14       55.02     59.12 o 
  -7   1  10     2940.43     3015.01     66.27 o 
  -6   1  10     2735.73     2741.72     55.71 o 
  -5   1  10     2399.84     2629.37    229.49 o 
  -4   1  10     2762.04     2895.90     60.91 o 
  -3   1  10    18866.43    18819.77    228.17 o 
  -2   1  10      988.26     1099.53     27.97 o 
  -1   1  10      943.82      993.91     19.72 o 
   0   1  10     2209.56     2279.59     24.42 o 
   1   1  10    12950.19    13087.30    206.79 o 
   2   1  10      838.62      865.76     85.84 o 
   3   1  10     4062.78     4104.94    102.63 o 
   4   1  10        4.37      111.19     38.26 o 
   5   1  10      530.50      609.37     53.50 o 
   6   1  10      107.08      158.64     45.27 o 
   7   1  10     3894.97     3862.57     95.54 o 
   8   1  10       12.42        8.88     31.26 o 
   9   1  10        6.97      -41.16     38.17 o 
 -12   2  10       43.35       79.59     88.00 o 
 -11   2  10      990.48     1125.83    123.02 o 
 -10   2  10     1285.18     1414.39    124.38 o 
  -9   2  10      383.73      244.05     53.69 o 
  -8   2  10      837.58      902.10     51.06 o 
  -7   2  10     2054.22     2125.34     56.29 o 
  -6   2  10     1199.77     1140.62     47.13 o 
  -5   2  10    11510.87    12057.49    182.83 o 
  -4   2  10    11380.76    11195.51    131.86 o 
  -3   2  10       99.83       94.62     17.38 o 
  -2   2  10     2744.63     2893.69     51.63 o 
  -1   2  10     8778.07     8900.50     91.52 o 
   0   2  10    10293.38    10599.35     95.18 o 
   1   2  10     3754.84     3944.25     30.56 o 
   2   2  10    15806.17    15717.23    332.47 o 
   3   2  10      172.10      380.86     75.72 o 
   4   2  10      136.40      191.67     34.83 o 
   5   2  10      251.89      269.26     46.39 o 
   6   2  10     5444.87     5441.94    139.57 o 
   7   2  10      179.06      277.80     52.97 o 
   8   2  10      758.53      882.12     75.77 o 
   9   2  10       70.14       78.31     38.73 o 
 -12   3  10      472.79      796.79    113.70 o 
 -11   3  10      176.82       99.14     75.49 o 
 -10   3  10      689.67     1013.08    254.68 o 
  -9   3  10      425.28      432.05     58.26 o 
  -8   3  10      392.21      535.75     43.89 o 
  -7   3  10      520.22      621.95     52.61 o 
  -6   3  10     8486.36     8314.74    139.64 o 
  -5   3  10     8172.60     8151.30    311.85 o 
  -4   3  10     1187.38     1149.04     45.19 o 
  -3   3  10     3500.32     3515.86     60.70 o 
  -2   3  10    12066.14    12282.69    142.73 o 
  -1   3  10     3118.54     3177.57     39.08 o 
   0   3  10     9473.59     9853.87     89.47 o 
   1   3  10    26069.45    27145.40    265.66 o 
   2   3  10     2533.67     2626.46     36.01 o 
   3   3  10     2329.84     2165.33     40.01 o 
   4   3  10     3396.72     3306.98    145.84 o 
   5   3  10     2649.31     2779.81     90.68 o 
   6   3  10     1326.11     1261.20     71.81 o 
   7   3  10     1549.60     1564.22     96.76 o 
   8   3  10      431.96      342.04     95.12 o 
   9   3  10       65.87      174.76     71.23 o 
 -12   4  10        0.01        7.31     50.77 o 
 -11   4  10      466.34      649.13     77.69 o 
 -10   4  10      127.12      186.29     52.99 o 
  -9   4  10      105.94       78.88     42.03 o 
  -8   4  10       29.47       42.83     37.52 o 
  -7   4  10     4633.76     4356.77    110.69 o 
  -6   4  10     1833.27     1740.83     68.17 o 
  -5   4  10     4851.51     4795.22     97.81 o 
  -4   4  10     2378.60     2397.16    104.56 o 
  -3   4  10     5884.89     5588.26     71.45 o 
  -2   4  10      487.51      474.93     32.87 o 
  -1   4  10    19639.43    20444.35    212.40 o 
   0   4  10     6053.05     6176.68     63.30 o 
   1   4  10       25.36       71.10     11.55 o 
   2   4  10     7183.01     7040.46    173.77 o 
   3   4  10    14507.09    14392.96    174.18 o 
   4   4  10       67.48       94.27     23.99 o 
   5   4  10     8914.17     8969.90    126.79 o 
   6   4  10      423.10      363.42     72.87 o 
   7   4  10       26.69       22.53     23.13 o 
   8   4  10       70.97       59.48     21.82 o 
   9   4  10     1013.02     1071.89     90.24 o 
 -12   5  10      355.17      451.16     90.39 o 
 -11   5  10       15.69       20.80     43.12 o 
 -10   5  10      216.78      273.88     55.37 o 
  -9   5  10      136.59      157.63     41.09 o 
  -8   5  10     1289.69     1230.44     60.22 o 
  -7   5  10       83.81       70.74     34.12 o 
  -6   5  10     8806.25     8599.35    166.36 o 
  -5   5  10       33.95       75.48     36.75 o 
  -4   5  10     1534.04     1422.69     54.58 o 
  -3   5  10       30.94       20.28     17.18 o 
  -2   5  10    23685.06    23809.19    260.36 o 
  -1   5  10      209.63      254.16     21.03 o 
   0   5  10    10341.33    10368.97    100.22 o 
   1   5  10      517.24      509.88     13.86 o 
   2   5  10     6104.62     5987.28     57.97 o 
   3   5  10     1357.83     1379.00     29.92 o 
   4   5  10     8832.97     9337.01     84.17 o 
   5   5  10      147.91      142.71     14.14 o 
   6   5  10     1653.39     1503.91     77.57 o 
   7   5  10       36.43       29.73     15.65 o 
   8   5  10     1536.19     1087.95    218.17 o 
   9   5  10        8.01       43.94     51.36 o 
 -11   6  10     1060.15      848.86     67.74 o 
 -10   6  10        7.55      -17.12     49.65 o 
  -9   6  10        0.67      -43.93     36.33 o 
  -8   6  10      102.77      113.51     42.30 o 
  -7   6  10     5847.37     5821.29    136.63 o 
  -6   6  10      593.23      491.15     58.86 o 
  -5   6  10     3701.55     3667.33     97.38 o 
  -4   6  10     1360.19     1382.00     37.65 o 
  -3   6  10     4105.69     3987.56     56.09 o 
  -2   6  10     3809.80     3837.79     48.86 o 
  -1   6  10     5298.38     5198.04     61.16 o 
   0   6  10     3682.20     3826.88     46.65 o 
   1   6  10      238.11      328.12     22.89 o 
   2   6  10     3766.64     3564.55     40.13 o 
   3   6  10     7657.11     7876.67     89.25 o 
   4   6  10      328.89      348.81     15.29 o 
   5   6  10     4822.46     4580.04     50.96 o 
   6   6  10      456.67      349.90     25.39 o 
   7   6  10      135.57       67.94     16.61 o 
   8   6  10      116.57       91.94     44.13 o 
 -11   7  10        0.30       15.94     27.50 o 
 -10   7  10      807.47      598.54     48.05 o 
  -9   7  10      120.13      140.81     52.70 o 
  -8   7  10      662.56      706.75    106.93 o 
  -7   7  10      205.88      206.52     45.65 o 
  -6   7  10     9185.48     8727.60    162.20 o 
  -5   7  10     1952.80     1910.86     62.32 o 
  -4   7  10     3310.86     3360.15     49.26 o 
  -3   7  10      448.38      508.03     30.00 o 
  -2   7  10      769.97      711.63     38.40 o 
  -1   7  10     3070.75     3211.07     46.86 o 
   0   7  10     4714.47     4911.97     73.83 o 
   1   7  10     3036.01     3082.95     84.94 o 
   2   7  10        3.78       12.37     15.85 o 
   3   7  10     1123.28     1097.82     29.32 o 
   4   7  10     6735.61     6623.22     75.01 o 
   5   7  10      199.32      203.15     17.17 o 
   6   7  10     1278.01     1239.34     33.13 o 
   7   7  10     1008.29      744.62     50.22 o 
   8   7  10       47.86       48.31     45.48 o 
 -11   8  10      724.52      612.31     80.00 o 
 -10   8  10      325.09      336.89     57.93 o 
  -9   8  10       32.69        0.15     20.00 o 
  -8   8  10     2110.71     2074.37    110.29 o 
  -7   8  10     2597.93     2051.15    164.09 o 
  -6   8  10       76.04       76.93     18.30 o 
  -5   8  10     4269.03     4132.49    137.68 o 
  -4   8  10     6304.04     6051.99     84.25 o 
  -3   8  10      462.80      534.76     27.90 o 
  -2   8  10     3816.72     3927.06     53.75 o 
  -1   8  10     6143.04     6217.78     80.87 o 
   0   8  10       91.08      188.08     26.96 o 
   1   8  10     7288.12     7368.40     87.52 o 
   2   8  10     3539.12     3582.26     49.55 o 
   3   8  10      308.89      370.00     24.67 o 
   4   8  10      322.70      303.18     19.08 o 
   5   8  10     1437.03     1459.86     35.00 o 
   6   8  10      821.12      722.23     28.25 o 
   7   8  10        9.13       38.61     14.60 o 
 -10   9  10      145.85      172.97     60.20 o 
  -9   9  10     1932.11     1716.78    186.44 o 
  -8   9  10      388.16      389.35     63.28 o 
  -7   9  10     3875.28     3858.03     99.22 o 
  -6   9  10     1173.22     1076.67     79.19 o 
  -5   9  10     1393.29     1410.64     41.01 o 
  -4   9  10        1.53       18.79     16.42 o 
  -3   9  10    12938.14    12329.27    158.87 o 
  -2   9  10     1976.23     1998.74     60.31 o 
  -1   9  10     1484.42     1635.60     60.69 o 
   0   9  10     1273.07     1360.33     35.36 o 
   1   9  10     3762.34     3993.87     66.60 o 
   2   9  10        2.57       31.86     15.70 o 
   3   9  10     1673.50     1608.67     42.14 o 
   4   9  10     1010.86      920.36     26.44 o 
   5   9  10        1.25       20.00     12.22 o 
   6   9  10      131.74      202.87     41.02 o 
   7   9  10      869.94      694.55     29.49 o 
 -10  10  10      708.18      885.39     71.44 o 
  -9  10  10      122.90       78.25     40.19 o 
  -8  10  10     3909.36     3688.48    111.80 o 
  -7  10  10      131.75      156.98     46.99 o 
  -6  10  10      731.99      741.51     50.85 o 
  -5  10  10       29.25       27.87     32.99 o 
  -4  10  10     5636.17     5449.66     91.76 o 
  -3  10  10     1606.90     1534.00     36.02 o 
  -2  10  10     4243.02     4212.54     67.53 o 
  -1  10  10      865.61      920.89     33.04 o 
   0  10  10     1298.13     1334.44     36.79 o 
   1  10  10      561.95      636.98     48.52 o 
   2  10  10     5309.67     5378.69    130.24 o 
   3  10  10      555.26      565.46     24.73 o 
   4  10  10      437.80      577.60     27.31 o 
   5  10  10      425.40      498.83     36.67 o 
   6  10  10      892.70      751.07     34.95 o 
  -9  11  10     1624.16     1482.88     92.92 o 
  -8  11  10      225.17      197.49     44.28 o 
  -7  11  10      997.87      992.73     68.04 o 
  -6  11  10      297.13      354.67     45.42 o 
  -5  11  10     2542.66     2638.96     71.39 o 
  -4  11  10     1893.93     1837.41     69.95 o 
  -3  11  10     5937.67     5842.13    107.10 o 
  -2  11  10      723.84      741.25     42.72 o 
  -1  11  10       13.03       26.22     26.29 o 
   0  11  10      393.26      576.40     59.23 o 
   1  11  10     7760.50     7728.31    105.14 o 
   2  11  10      850.69      842.31     34.15 o 
   3  11  10     2011.98     2005.97     42.51 o 
   4  11  10      122.76      201.31     35.07 o 
   5  11  10      565.17      598.95     33.04 o 
   6  11  10       11.36       15.08     15.67 o 
  -8  12  10      221.82      243.22     58.00 o 
  -7  12  10      187.85      224.48     47.18 o 
  -6  12  10      762.57      865.74     65.80 o 
  -5  12  10      723.23      831.20     60.87 o 
  -4  12  10     6505.63     6432.87    120.41 o 
  -3  12  10        1.72      -17.28     33.98 o 
  -2  12  10      644.26      594.07     57.12 o 
  -1  12  10     1654.03     1728.04     66.12 o 
   0  12  10     4722.98     4719.00     92.87 o 
   1  12  10     1622.78     1494.73     42.67 o 
   2  12  10     6290.37     6193.83    128.13 o 
   3  12  10        8.74        3.80     17.74 o 
   4  12  10        2.15       20.80     20.60 o 
   5  12  10      253.94      229.14     32.63 o 
  -7  13  10        0.85       27.80     43.69 o 
  -6  13  10      656.25      745.19     66.06 o 
  -5  13  10     1267.32     1254.26     59.74 o 
  -4  13  10       45.04       43.11     34.62 o 
  -3  13  10     1248.27     1289.88     85.62 o 
  -2  13  10     1662.11     1737.10     82.52 o 
  -1  13  10      500.98      528.00     47.27 o 
   0  13  10     2651.19     2626.74     79.14 o 
   1  13  10     4118.16     3834.33    228.01 o 
   2  13  10      170.38      161.27     22.81 o 
   3  13  10     1028.51     1012.10     68.68 o 
   4  13  10     1484.28     1396.00     81.52 o 
  -5  14  10      424.81      410.58     50.73 o 
  -4  14  10      596.67      571.40     52.41 o 
  -3  14  10      350.85      539.90     49.51 o 
  -2  14  10       92.56      101.64     41.54 o 
  -1  14  10     3771.97     3703.29    107.57 o 
   0  14  10      463.14      527.65     87.44 o 
   1  14  10       87.77       95.75     24.10 o 
   2  14  10      558.33      666.49     38.09 o 
  -3  15  10      249.71      337.78     58.66 o 
  -2  15  10     1320.77     1319.55     74.97 o 
  -1  15  10      116.52      149.38     42.66 o 
  -7   0  11     6117.37     6204.66    199.65 o 
  -5   0  11    13363.30    13569.86    243.95 o 
  -3   0  11      132.91      165.79     51.05 o 
  -1   0  11    38035.69    37850.14    688.26 o 
   1   0  11    19695.67    19251.14    489.81 o 
   3   0  11     2938.88     2943.38    130.07 o 
   5   0  11     7325.73     7034.65    250.82 o 
   7   0  11      682.64      877.38     96.51 o 
   9   0  11      305.37      295.23     88.34 o 
 -12   1  11      703.72      811.57    135.98 o 
 -11   1  11       86.58      186.29     64.12 o 
  -9   1  11     2120.55     2073.49    100.82 o 
  -8   1  11     1544.04     2107.75    285.49 o 
  -7   1  11      870.54      921.16     56.03 o 
  -6   1  11    11657.52    11723.04    161.08 o 
  -5   1  11     1275.93     1375.71     78.74 o 
  -4   1  11     2189.97     2214.42     45.06 o 
  -3   1  11     5174.64     5304.43     72.36 o 
  -2   1  11     8083.74     7917.85     95.41 o 
  -1   1  11     3429.83     3742.58     46.04 o 
   0   1  11    29787.02    30701.33    340.22 o 
   1   1  11      922.06     1008.27     16.28 o 
   2   1  11       86.25      139.38     65.83 o 
   3   1  11     1184.73     1249.89     94.14 o 
   4   1  11     6543.61     6544.45    159.50 o 
   5   1  11      247.57      274.51     52.90 o 
   6   1  11     2898.66     3106.55     98.68 o 
   7   1  11      414.07      606.72     76.48 o 
   8   1  11       88.05      110.55     45.07 o 
 -12   2  11        4.05      144.39     94.14 o 
 -11   2  11      615.70      652.54     80.75 o 
 -10   2  11     1303.16     1457.11     91.15 o 
  -9   2  11      118.39      133.00     52.08 o 
  -8   2  11     2859.88     3004.84     85.71 o 
  -7   2  11     1808.16     1933.41     71.36 o 
  -6   2  11        2.25       26.79     24.78 o 
  -5   2  11     3705.73     3635.34     98.96 o 
  -4   2  11    12200.34    12254.22    154.44 o 
  -3   2  11      899.55      802.39     35.58 o 
  -2   2  11    14055.72    14125.48    173.45 o 
  -1   2  11    10260.67    10543.80    116.93 o 
   0   2  11        8.96       38.89      6.95 o 
   1   2  11     3041.00     2862.77     28.07 o 
   2   2  11     6249.53     6309.06    217.62 o 
   3   2  11     3777.17     3757.08    103.69 o 
   4   2  11     1044.59     1265.20     68.78 o 
   5   2  11     2038.60     2160.07     84.18 o 
   6   2  11       14.94       57.63     43.97 o 
   7   2  11       11.43      -26.40     44.31 o 
   8   2  11      544.34      555.33     67.68 o 
 -12   3  11       14.43      100.05     79.59 o 
 -11   3  11        4.46       57.53     68.90 o 
 -10   3  11      202.20      129.84     72.77 o 
  -9   3  11     2280.57     2385.14     89.02 o 
  -8   3  11        9.70       52.05     32.07 o 
  -7   3  11     1239.12     1297.73     64.74 o 
  -6   3  11     1866.66     1805.24     53.68 o 
  -5   3  11     4455.75     4323.93     82.10 o 
  -4   3  11       21.73       40.79     23.54 o 
  -3   3  11     9060.80     9234.62    130.67 o 
  -2   3  11     1775.03     1903.47     33.53 o 
  -1   3  11      888.05      913.87     19.51 o 
   0   3  11     2628.84     2576.19     28.10 o 
   1   3  11     3512.81     3559.69     39.32 o 
   2   3  11     3522.88     3501.72     38.19 o 
   3   3  11     1604.62     1626.25     85.15 o 
   4   3  11     2294.16     2309.59     79.86 o 
   5   3  11        4.63       48.59     38.36 o 
   6   3  11      132.44       52.60     56.42 o 
   7   3  11     1961.59     1938.73     94.26 o 
   8   3  11      459.09      486.30     78.75 o 
 -12   4  11      203.85      127.57     95.96 o 
 -11   4  11       53.38       69.81     73.68 o 
 -10   4  11      251.77      415.62     68.48 o 
  -9   4  11      121.48       79.10     47.75 o 
  -8   4  11      685.85      687.26    125.81 o 
  -7   4  11      115.55      127.41     38.63 o 
  -6   4  11        0.60       30.63     33.32 o 
  -5   4  11      475.72      533.19     55.94 o 
  -4   4  11     8323.35     8342.03    165.08 o 
  -3   4  11      758.99      803.46     40.17 o 
  -2   4  11      925.55      866.38     22.85 o 
  -1   4  11     2045.65     2109.00     30.79 o 
   0   4  11     7896.46     7898.29     72.78 o 
   1   4  11        0.56       25.95      8.80 o 
   2   4  11     8106.45     7612.67     69.83 o 
   3   4  11      665.21      752.59     36.59 o 
   4   4  11      510.77      453.00     34.92 o 
   5   4  11      164.86      202.62     55.05 o 
   6   4  11     2163.93     2241.47     92.64 o 
   7   4  11      129.35      121.86     49.25 o 
   8   4  11      791.22      801.82     66.65 o 
 -11   5  11        0.45       35.41     49.43 o 
 -10   5  11       15.40       26.11     45.04 o 
  -9   5  11      964.55     1069.06     63.99 o 
  -8   5  11        5.37       17.11     35.75 o 
  -7   5  11      577.16      587.25     55.66 o 
  -6   5  11      379.69      227.86    104.99 o 
  -5   5  11      977.96     1106.49     45.36 o 
  -4   5  11     1466.99     1584.90     59.60 o 
  -3   5  11     2275.97     2393.28     40.96 o 
  -2   5  11     1014.34      964.71     27.82 o 
  -1   5  11      774.45      747.07     22.87 o 
   0   5  11      758.20      837.49     19.53 o 
   1   5  11    11032.69    10977.19    102.67 o 
   2   5  11      361.60      317.28     10.90 o 
   3   5  11     6324.64     6077.31    105.67 o 
   4   5  11      232.14      245.25     35.55 o 
   5   5  11      351.74      462.24     57.01 o 
   6   5  11       12.78       19.30     14.48 o 
   7   5  11     2135.76     2216.80     86.26 o 
   8   5  11       11.56       43.37     48.43 o 
 -11   6  11        9.79        6.23     56.20 o 
 -10   6  11      942.29     1113.23    211.89 o 
  -9   6  11        2.51       54.87     45.20 o 
  -8   6  11     2317.30     2310.71     90.23 o 
  -7   6  11      772.13      731.01     57.33 o 
  -6   6  11      206.76      183.98     47.22 o 
  -5   6  11     2216.15     2277.71     52.51 o 
  -4   6  11     4776.63     4779.64     83.29 o 
  -3   6  11      487.17      496.73     30.78 o 
  -2   6  11     2148.31     2167.56     33.71 o 
  -1   6  11      470.86      515.45     37.14 o 
   0   6  11       52.25       91.36     15.24 o 
   1   6  11     1210.11     1169.59     24.87 o 
   2   6  11     9506.57     9719.73    117.47 o 
   3   6  11       28.77      133.94     14.80 o 
   4   6  11     1178.52     1187.98     48.58 o 
   5   6  11      126.70      161.90     26.39 o 
   6   6  11     2436.03     2178.61    217.03 o 
   7   6  11      373.84      243.58     64.58 o 
   8   6  11      840.71     1067.90    131.21 o 
 -11   7  11      151.14      148.48     75.58 o 
 -10   7  11       41.99       -4.47     65.30 o 
  -9   7  11     2780.54     2836.23    131.50 o 
  -8   7  11       13.67       25.93     35.39 o 
  -7   7  11      872.07     1011.55     63.38 o 
  -6   7  11      546.44      506.49     78.66 o 
  -5   7  11     5492.33     5208.13     87.10 o 
  -4   7  11       73.74      126.12     19.50 o 
  -3   7  11    15726.24    15552.12    193.13 o 
  -2   7  11      458.40      521.03     38.17 o 
  -1   7  11     3411.88     3313.06     48.22 o 
   0   7  11      511.57      602.58     22.84 o 
   1   7  11     6250.27     6355.02     73.27 o 
   2   7  11       36.03       66.01     12.91 o 
   3   7  11     6806.57     6754.97     84.28 o 
   4   7  11      633.98      621.94     21.81 o 
   5   7  11       55.40       59.46     15.42 o 
   6   7  11       55.15       22.63      9.09 o 
   7   7  11     1275.79     1038.85    218.17 o 
 -10   8  11      926.60      968.26    172.00 o 
  -9   8  11        1.77       14.50     67.71 o 
  -8   8  11     1803.61     1520.63    137.74 o 
  -7   8  11     1699.77     1519.58    135.28 o 
  -6   8  11      331.69      306.26     27.57 o 
  -5   8  11     5412.43     5252.76     87.43 o 
  -4   8  11     9237.28     9124.68    161.06 o 
  -3   8  11      231.64      339.31     42.10 o 
  -2   8  11     4863.03     5020.15     66.63 o 
  -1   8  11     2308.80     2368.98     46.06 o 
   0   8  11       30.55       79.17     17.21 o 
   1   8  11     1372.99     1361.88     32.38 o 
   2   8  11     7098.29     7126.43     84.18 o 
   3   8  11      810.38      843.42     29.68 o 
   4   8  11     1108.25     1268.05     43.29 o 
   5   8  11     2491.94     2257.92     62.76 o 
   6   8  11      568.79      457.57     36.16 o 
   7   8  11       98.97       92.19     39.32 o 
 -10   9  11      645.05      563.82    153.83 o 
  -9   9  11     1002.64     1236.00    148.91 o 
  -8   9  11      361.98      513.89     78.63 o 
  -7   9  11      251.39      200.69     19.53 o 
  -6   9  11     5315.41     4744.88    214.09 o 
  -5   9  11      751.57      615.91     30.91 o 
  -4   9  11     1204.05     1159.80     48.65 o 
  -3   9  11     1384.30     1465.55     41.08 o 
  -2   9  11     7704.13     7298.96    102.46 o 
  -1   9  11      156.10      131.85     20.11 o 
   0   9  11     8717.79     9084.56    126.03 o 
   1   9  11     1311.74     1380.03     72.34 o 
   2   9  11      883.03      810.41     31.65 o 
   3   9  11     1470.42     1536.88     40.44 o 
   4   9  11     1602.03     1616.45     40.64 o 
   5   9  11      111.81       83.21     13.70 o 
   6   9  11     1773.59     1578.27     90.91 o 
  -9  10  11       19.87       -2.89     43.85 o 
  -8  10  11        6.00        9.35     39.92 o 
  -7  10  11     3018.43     2721.84     88.66 o 
  -6  10  11      119.77       82.64     39.71 o 
  -5  10  11     5965.42     5485.91    275.95 o 
  -4  10  11       34.43       45.79     18.76 o 
  -3  10  11      767.26      768.02     33.35 o 
  -2  10  11       45.24      158.95     20.67 o 
  -1  10  11     9732.69     9992.96    152.64 o 
   0  10  11      926.40      956.91     36.68 o 
   1  10  11     2970.44     2953.45     48.90 o 
   2  10  11       75.34       85.56     19.10 o 
   3  10  11      498.49      532.02     31.94 o 
   4  10  11       68.61       59.73     23.27 o 
   5  10  11     2960.51     2919.64     98.59 o 
   6  10  11      323.67      426.44     50.74 o 
  -8  11  11      345.69      512.24     67.13 o 
  -7  11  11      447.84      481.74     52.19 o 
  -6  11  11     2472.46     2653.88     77.08 o 
  -5  11  11       34.39       34.54     39.87 o 
  -4  11  11       33.87       50.12     30.26 o 
  -3  11  11     1118.73     1142.71     50.61 o 
  -2  11  11     5166.29     5076.00    122.79 o 
  -1  11  11     1757.27     1727.52     59.13 o 
   0  11  11     4744.78     4833.36    108.80 o 
   1  11  11       11.62       13.85     19.98 o 
   2  11  11       57.39       55.45     20.71 o 
   3  11  11      217.27      121.87     33.43 o 
   4  11  11     2002.72     2122.24     56.42 o 
   5  11  11      260.19      340.02     32.54 o 
  -7  12  11      541.94      626.38     58.00 o 
  -6  12  11        7.95       43.77     36.15 o 
  -5  12  11      475.71      518.27     55.80 o 
  -4  12  11      818.27      924.22     52.68 o 
  -3  12  11     1059.37     1054.93     51.60 o 
  -2  12  11     1430.89     1455.08     66.30 o 
  -1  12  11     3390.49     3375.37     79.09 o 
   0  12  11       18.65       35.58     24.46 o 
   1  12  11       26.72       84.60     43.54 o 
   2  12  11      717.55      619.96     44.51 o 
   3  12  11     1923.51     1998.39     60.26 o 
   4  12  11      250.58      349.61     33.01 o 
  -6  13  11      780.83      679.19     64.31 o 
  -5  13  11      215.58      212.31     38.43 o 
  -4  13  11        6.68       56.39     37.15 o 
  -3  13  11      813.67      853.86     56.00 o 
  -2  13  11     1132.10     1292.21     75.96 o 
  -1  13  11        0.72       37.68     36.12 o 
   0  13  11      478.15      466.19     52.14 o 
   1  13  11     1423.89     1461.60     57.63 o 
   2  13  11      495.46      548.45     30.33 o 
  -4  14  11      526.03      633.55     88.36 o 
  -3  14  11       47.23      110.65     35.47 o 
  -2  14  11      288.84      305.65     41.58 o 
  -1  14  11      916.51      897.59     56.77 o 
   0  14  11      702.28      788.16     47.31 o 
   1  14  11      152.00      129.39     35.67 o 
 -10   0  12     2222.81     2533.85    181.46 o 
  -8   0  12     4073.79     4155.16    184.42 o 
  -4   0  12    31659.49    31397.27    593.06 o 
  -2   0  12    15735.35    15556.59    273.95 o 
   0   0  12     1795.56     1789.49     69.81 o 
   2   0  12    19580.23    19533.34    541.88 o 
   4   0  12      751.16      711.29     92.55 o 
   6   0  12     2350.85     2495.19    267.41 o 
   8   0  12     2150.64     2380.58    174.87 o 
 -11   1  12       45.60      238.76     99.14 o 
 -10   1  12      181.63      208.23     62.85 o 
  -9   1  12     4247.42     4549.92    219.21 o 
  -8   1  12      654.37      898.43    101.64 o 
  -7   1  12      923.48      708.79     85.95 o 
  -6   1  12     2439.20     2786.25    197.38 o 
  -5   1  12     8152.02     8251.34    204.84 o 
  -4   1  12        1.59       60.74     26.92 o 
  -3   1  12    17094.57    17177.27    215.67 o 
  -2   1  12     2746.98     2703.48     45.76 o 
  -1   1  12     1568.59     1663.27     25.21 o 
   0   1  12     2712.28     2786.29     29.36 o 
   1   1  12    12541.47    13026.14    140.94 o 
   2   1  12      182.14      168.41     46.62 o 
   3   1  12     7301.17     7087.85    167.13 o 
   4   1  12     1712.00     1607.92     88.68 o 
   5   1  12       56.48       97.18     49.93 o 
   6   1  12      926.90      961.06     83.21 o 
   7   1  12     2203.83     2408.43    117.27 o 
   8   1  12        3.79      -41.18     49.51 o 
 -12   2  12      187.27      282.42    108.01 o 
 -10   2  12      440.40      713.11    102.33 o 
  -9   2  12       36.31      488.49    226.48 o 
  -8   2  12     3267.13     3067.92     87.24 o 
  -7   2  12     3139.31     3056.29    125.98 o 
  -6   2  12      100.88      168.27     58.89 o 
  -5   2  12     5342.90     5600.63    181.24 o 
  -4   2  12     6123.85     6061.70    136.01 o 
  -3   2  12     1344.52     1224.50     48.78 o 
  -2   2  12     5677.39     5835.10     66.86 o 
  -1   2  12     9858.88     9905.22    117.04 o 
   0   2  12      308.37      368.32     12.85 o 
   1   2  12     2168.17     1988.28     29.18 o 
   2   2  12     5004.40     5239.13    128.22 o 
   3   2  12     1987.97     2060.71     83.55 o 
   4   2  12      272.42      265.51     51.49 o 
   5   2  12     3989.53     4305.37    164.16 o 
   6   2  12      934.74      999.80     82.95 o 
   7   2  12      309.48      321.64     54.55 o 
   8   2  12      499.78      742.01    100.98 o 
 -11   3  12       68.16       77.77     75.95 o 
 -10   3  12      924.89      953.62    100.17 o 
  -9   3  12     1266.03     1378.69    117.34 o 
  -8   3  12      515.19      592.15     49.23 o 
  -7   3  12     2151.10     2116.56     83.53 o 
  -6   3  12     7343.16     7465.37    190.39 o 
  -5   3  12      105.49      116.33     36.07 o 
  -4   3  12     2009.83     2275.85    109.91 o 
  -3   3  12      474.46      677.96     52.61 o 
  -2   3  12     3686.47     3655.78     60.67 o 
  -1   3  12      341.04      348.37     17.49 o 
   0   3  12     6841.63     6918.14     65.58 o 
   1   3  12     1062.58     1016.50     31.17 o 
   2   3  12       32.87       45.69      7.27 o 
   3   3  12       95.47      241.44     80.15 o 
   4   3  12     4828.47     4775.36    266.39 o 
   5   3  12      223.90      246.01    103.12 o 
   6   3  12     1551.94     1563.82    118.03 o 
   7   3  12      341.82      193.96     66.15 o 
   8   3  12       36.71       46.79     44.25 o 
 -11   4  12      893.53     1159.67    122.91 o 
 -10   4  12       12.82       78.07     90.51 o 
  -9   4  12      316.25      382.21     74.02 o 
  -8   4  12     1578.98     1625.87     76.29 o 
  -7   4  12      989.02     1193.21    100.51 o 
  -6   4  12      179.03      242.53     35.84 o 
  -5   4  12    11646.01    11679.37    217.04 o 
  -4   4  12      539.62      627.90     39.59 o 
  -3   4  12        0.51       72.72     18.83 o 
  -2   4  12      353.02      422.50     17.71 o 
  -1   4  12     2320.42     2357.62     32.36 o 
   0   4  12     1175.72     1251.28     26.35 o 
   1   4  12     1674.47     1702.76     23.23 o 
   2   4  12       84.02      142.64     15.61 o 
   3   4  12     1420.60     1392.80     89.40 o 
   4   4  12       26.18       10.84     36.55 o 
   5   4  12     1661.44     1769.09     85.39 o 
   6   4  12       80.33       74.35     61.15 o 
   7   4  12       62.36       16.11     43.52 o 
 -11   5  12       67.94       70.68     50.03 o 
 -10   5  12     1501.21     1701.98     97.13 o 
  -9   5  12      268.87      220.58     52.58 o 
  -8   5  12       30.97        3.97     40.49 o 
  -7   5  12      178.27      143.97     48.53 o 
  -6   5  12     4068.35     4024.07     90.80 o 
  -5   5  12     1440.85     1517.35     71.85 o 
  -4   5  12     3249.93     3456.93     61.63 o 
  -3   5  12     1973.48     1913.35     35.05 o 
  -2   5  12     5357.45     5467.75     59.98 o 
  -1   5  12      104.24      115.78     16.63 o 
   0   5  12    11830.08    11471.90    116.34 o 
   1   5  12       83.97      128.84     14.24 o 
   2   5  12      529.20      507.36     11.88 o 
   3   5  12       11.76       49.82      9.98 o 
   4   5  12     2333.04     2039.38    112.62 o 
   5   5  12        2.44      -47.56     35.66 o 
   6   5  12       35.64       20.70     41.15 o 
   7   5  12       35.75       44.05     46.04 o 
 -11   6  12      943.40     1093.08    152.16 o 
 -10   6  12       16.51       -4.54     38.46 o 
  -9   6  12       81.42      122.09     49.63 o 
  -8   6  12      119.63       62.35     37.24 o 
  -7   6  12     2546.20     2506.89    131.66 o 
  -6   6  12     2636.86     2685.95     76.63 o 
  -5   6  12    11127.89    10914.68    146.15 o 
  -4   6  12     1353.88     1216.91     33.30 o 
  -3   6  12      154.35      201.20     19.51 o 
  -2   6  12      692.60      725.34     26.18 o 
  -1   6  12    14112.73    13951.09    159.29 o 
   0   6  12       38.68       41.98     11.69 o 
   1   6  12     6467.71     6540.18     72.81 o 
   2   6  12      113.68      118.14     12.32 o 
   3   6  12     2243.86     2166.70     92.64 o 
   4   6  12       71.44       83.87     10.67 o 
   5   6  12     2841.17     2591.62    178.48 o 
   6   6  12      106.54        6.87     37.23 o 
   7   6  12       12.59       60.33     44.25 o 
 -10   7  12      186.19      222.28     70.67 o 
  -9   7  12      473.14      440.80     55.96 o 
  -8   7  12     2597.91     2516.58    101.52 o 
  -7   7  12     1476.64     1459.76     39.38 o 
  -6   7  12     7293.97     7045.25    123.03 o 
  -5   7  12      552.21      527.78     24.49 o 
  -4   7  12     3227.65     2881.01     57.95 o 
  -3   7  12     2236.12     2280.75     43.38 o 
  -2   7  12     1871.59     1739.74     48.24 o 
  -1   7  12     1560.26     1559.34     38.67 o 
   0   7  12     9882.28    10123.43    122.71 o 
   1   7  12      982.96     1012.62     31.42 o 
   2   7  12      321.77      416.71     23.36 o 
   3   7  12      489.37      457.14     60.68 o 
   4   7  12     5829.46     5617.83    123.52 o 
   5   7  12      111.45      115.26     37.97 o 
   6   7  12     1568.70     1640.94     90.92 o 
 -10   8  12      189.99      251.69     55.91 o 
  -9   8  12       41.14       23.47     47.46 o 
  -8   8  12      870.02      724.98     84.40 o 
  -7   8  12     2464.76     2196.69    133.97 o 
  -6   8  12      412.10      395.50     25.17 o 
  -5   8  12     1255.16     1256.37     41.93 o 
  -4   8  12     5686.61     5499.89     76.92 o 
  -3   8  12      415.20      415.28     25.44 o 
  -2   8  12     3155.27     3133.84     57.62 o 
  -1   8  12    10582.75    10362.19    124.70 o 
   0   8  12      212.73      260.62     22.65 o 
   1   8  12     2334.88     2316.76     51.69 o 
   2   8  12     4100.59     4043.95     67.10 o 
   3   8  12     2274.24     2095.52     71.82 o 
   4   8  12      626.82      601.67     46.12 o 
   5   8  12     3823.69     4006.72    122.81 o 
   6   8  12      705.70      631.64    153.35 o 
  -9   9  12     1739.52     1530.24     84.78 o 
  -8   9  12      330.89      460.04     64.43 o 
  -7   9  12      734.72      689.18     71.05 o 
  -6   9  12      732.46      712.86     81.68 o 
  -5   9  12     2043.05     1830.17     80.74 o 
  -4   9  12       36.59       59.39     20.93 o 
  -3   9  12    13271.46    13039.50    170.54 o 
  -2   9  12     1895.27     2044.07     38.88 o 
  -1   9  12      803.16      868.30     36.78 o 
   0   9  12     2747.02     2566.52     59.13 o 
   1   9  12     5428.59     5602.06     77.52 o 
   2   9  12       88.81       72.52     17.82 o 
   3   9  12     4769.87     4553.34     92.12 o 
   4   9  12      973.08     1176.69     44.30 o 
   5   9  12       89.87      120.78     37.69 o 
  -8  10  12     1572.30     1724.09     71.57 o 
  -7  10  12        4.86       48.23     39.95 o 
  -6  10  12        4.52       12.55     23.26 o 
  -5  10  12        0.88       20.27     17.94 o 
  -4  10  12     9613.54     9101.35    204.03 o 
  -3  10  12       11.79       20.39     16.05 o 
  -2  10  12     5259.65     5130.94     84.49 o 
  -1  10  12       90.15      134.56     18.03 o 
   0  10  12     1080.38     1155.83     40.96 o 
   1  10  12       31.86       30.82     17.38 o 
   2  10  12     6445.61     6394.21     84.99 o 
   3  10  12        2.85       19.78     21.78 o 
   4  10  12      876.00      921.07     45.00 o 
   5  10  12       20.35       27.45     25.63 o 
  -8  11  12      102.21       72.22     47.48 o 
  -7  11  12      837.11      791.48     53.76 o 
  -6  11  12      179.01      213.01     41.26 o 
  -5  11  12     1297.54     1284.00     59.77 o 
  -4  11  12       41.53       36.06     12.15 o 
  -3  11  12     5717.68     5329.94     76.69 o 
  -2  11  12      104.92      101.67     19.25 o 
  -1  11  12      382.53      436.28     46.19 o 
   0  11  12      977.60     1045.16     32.73 o 
   1  11  12     2980.14     3071.50     69.69 o 
   2  11  12        9.72       14.98     32.88 o 
   3  11  12     1574.29     1687.61     60.52 o 
   4  11  12      146.66      117.78     28.51 o 
  -6  12  12      102.30      220.51     52.01 o 
  -5  12  12      343.21      348.70     49.19 o 
  -4  12  12     1145.95     1174.56     51.07 o 
  -3  12  12       24.90        9.33     27.87 o 
  -2  12  12     1533.40     1533.71     49.52 o 
  -1  12  12     1127.80     1458.03     67.69 o 
   0  12  12      439.91      477.87     34.39 o 
   1  12  12      462.19      474.29     78.08 o 
   2  12  12     1367.33     1407.48     58.49 o 
   3  12  12      180.49      149.94     33.16 o 
  -5  13  12       79.62       86.79     40.66 o 
  -4  13  12      420.39      440.25     55.61 o 
  -3  13  12     1238.50     1237.53     58.16 o 
  -2  13  12       12.96       47.42     30.49 o 
  -1  13  12      196.44      161.55     44.42 o 
   0  13  12      407.43      495.18     83.86 o 
   1  13  12      465.68      435.43     31.74 o 
  -9   0  13       40.20      118.60     59.24 o 
  -7   0  13     3120.34     3160.57     96.40 o 
  -5   0  13     7787.07     7876.50    153.30 o 
  -3   0  13      510.57      478.19     73.22 o 
  -1   0  13    14145.24    14862.55    282.13 o 
   1   0  13     5543.62     5498.60    186.92 o 
   3   0  13     4827.81     4922.62    198.29 o 
   5   0  13     7878.75     8617.08    469.11 o 
   7   0  13      178.17      133.03     89.59 o 
 -11   1  13        0.22      -11.82     76.86 o 
 -10   1  13     1102.28      931.40    123.25 o 
  -9   1  13      193.01      265.63     56.21 o 
  -8   1  13      376.76      300.45     42.35 o 
  -7   1  13      123.83      155.91     33.63 o 
  -6   1  13     6738.25     7030.15    106.80 o 
  -5   1  13     1120.83     1160.04     62.66 o 
  -4   1  13     2743.60     2728.13     55.95 o 
  -3   1  13      724.46      819.21     51.54 o 
  -2   1  13     4520.51     4657.30     65.13 o 
  -1   1  13      144.69      117.73     13.97 o 
   0   1  13    15630.84    15874.53    157.08 o 
   1   1  13     1998.89     2385.67     84.57 o 
   2   1  13        2.39        9.01     34.79 o 
   3   1  13      570.40      610.04     61.74 o 
   4   1  13     7814.44     7856.02    203.72 o 
   5   1  13      121.73      116.63     61.40 o 
   6   1  13     2979.22     3094.84    137.15 o 
   7   1  13      770.71      824.41    124.73 o 
 -11   2  13     1058.89     1426.21    152.35 o 
 -10   2  13       62.42       54.80     81.41 o 
  -8   2  13      655.98      663.99     83.68 o 
  -7   2  13     2262.42     2200.67     69.84 o 
  -6   2  13      195.96      265.48     28.91 o 
  -5   2  13     8613.42     8530.97    129.38 o 
  -4   2  13     3395.77     3419.96     63.66 o 
  -3   2  13       71.83      108.76     25.86 o 
  -2   2  13      932.68      956.85     53.73 o 
  -1   2  13     8755.59     8798.74     88.03 o 
   0   2  13     2640.21     2746.75     32.96 o 
   1   2  13     6310.96     6258.11    144.05 o 
   2   2  13     6987.97     7047.04    165.91 o 
   3   2  13      498.73      622.95    113.70 o 
   4   2  13      813.41      956.25    141.44 o 
   5   2  13     3787.22     3854.13    168.02 o 
   6   2  13      786.89      912.37    100.51 o 
   7   2  13      250.81      342.45     71.84 o 
 -10   3  13     1383.74     1642.92    137.35 o 
  -9   3  13     1522.61     1704.96     98.16 o 
  -7   3  13     1499.93     1521.48     66.46 o 
  -6   3  13     4359.19     4342.80     92.72 o 
  -5   3  13     1733.71     1653.04    112.69 o 
  -4   3  13     4478.33     4610.95     86.11 o 
  -3   3  13     9907.71    10274.53    136.38 o 
  -2   3  13      205.83      180.70     41.71 o 
  -1   3  13      753.59      780.99     43.92 o 
   0   3  13     6295.44     6173.78     55.11 o 
   1   3  13     4906.26     4798.63    103.93 o 
   2   3  13     3038.40     3367.91    166.89 o 
   3   3  13     3896.89     4153.72    147.27 o 
   4   3  13      454.17      569.81     79.23 o 
   5   3  13       42.49       78.88     60.13 o 
   6   3  13      296.68      292.93     79.86 o 
   7   3  13      858.46      892.40    152.81 o 
 -11   4  13      615.88      481.16    124.38 o 
 -10   4  13      327.60      576.67    107.33 o 
  -9   4  13      635.46      747.93    140.42 o 
  -8   4  13     5769.64     6027.75    253.54 o 
  -7   4  13      487.48      590.70    248.43 o 
  -6   4  13     3261.87     3344.30     81.90 o 
  -5   4  13      988.40     1075.41     51.06 o 
  -4   4  13     5793.83     5731.67     95.61 o 
  -3   4  13      107.46      189.00     18.70 o 
  -2   4  13     8814.18     8718.15     97.00 o 
  -1   4  13     1020.92      960.03     29.38 o 
   0   4  13        0.46       23.16      8.23 o 
   1   4  13     2895.54     2828.75     53.95 o 
   2   4  13     5357.74     5531.47     70.93 o 
   3   4  13      247.74      201.21     48.89 o 
   4   4  13     2075.30     2092.28     95.49 o 
   5   4  13      371.30      488.70     83.59 o 
   6   4  13       65.28       83.70     53.70 o 
   7   4  13       43.75       24.02     42.10 o 
 -10   5  13        7.08       57.85     89.05 o 
  -9   5  13     3516.99     3464.52    128.69 o 
  -8   5  13       63.37       12.77     43.88 o 
  -7   5  13     6316.03     6178.42    148.62 o 
  -6   5  13      310.12      325.57     49.96 o 
  -5   5  13       16.55       63.53     21.15 o 
  -4   5  13     1503.87     1574.54     40.83 o 
  -3   5  13    10984.35    10699.81    117.05 o 
  -2   5  13      484.09      506.02     22.42 o 
  -1   5  13     3969.55     3846.14     48.85 o 
   0   5  13       96.02      148.49     20.37 o 
   1   5  13     2451.13     2397.53     30.90 o 
   2   5  13       11.93        7.16     14.24 o 
   3   5  13     4438.75     4337.27    167.13 o 
   4   5  13      714.90      817.70     69.98 o 
   5   5  13      154.66      151.99     68.79 o 
   6   5  13      145.44      175.21     47.75 o 
 -10   6  13      711.25      815.49     79.45 o 
  -9   6  13      706.94      868.28     85.78 o 
  -8   6  13     3476.12     3534.43    138.61 o 
  -7   6  13      546.32      496.75     54.71 o 
  -6   6  13      661.67      608.77     30.47 o 
  -5   6  13      126.33      162.44     26.09 o 
  -4   6  13     9092.78     8830.55    106.29 o 
  -3   6  13      182.26      182.62     19.37 o 
  -2   6  13     7930.64     7817.61     99.41 o 
  -1   6  13      789.02      732.20     37.18 o 
   0   6  13      576.73      543.63     25.70 o 
   1   6  13      540.50      636.24     23.51 o 
   2   6  13     5921.17     5883.82     79.72 o 
   3   6  13     1124.83     1104.31     31.15 o 
   4   6  13     1618.36     1493.12     52.94 o 
   5   6  13       74.87      176.12     52.36 o 
   6   6  13      735.80      864.81     66.91 o 
 -10   7  13      481.72      568.51     74.03 o 
  -9   7  13     1176.33     1279.73     85.66 o 
  -8   7  13        1.19      -39.63     37.72 o 
  -7   7  13      442.68      429.91     42.58 o 
  -6   7  13      660.25      688.13     50.97 o 
  -5   7  13      807.57      853.40     42.58 o 
  -4   7  13     2407.64     2332.12     50.91 o 
  -3   7  13     9515.27     9034.19    117.31 o 
  -2   7  13      715.16      647.10     34.12 o 
  -1   7  13      324.92      435.71     38.57 o 
   0   7  13     1632.02     1607.45     37.93 o 
   1   7  13     8415.35     8925.13     98.97 o 
   2   7  13      809.17      752.65     31.59 o 
   3   7  13     5482.77     5223.97    137.01 o 
   4   7  13       40.98       30.55     19.87 o 
   5   7  13      237.36      330.20     57.46 o 
  -9   8  13       25.70      -43.08     48.25 o 
  -8   8  13      282.25      224.91     54.87 o 
  -7   8  13      944.46      751.27     72.46 o 
  -6   8  13       64.94       69.79     20.51 o 
  -5   8  13     5171.93     5001.90     74.41 o 
  -4   8  13     3737.27     3850.30     65.85 o 
  -3   8  13       84.00      147.21     21.53 o 
  -2   8  13     2670.87     2818.62     50.11 o 
  -1   8  13     3539.69     3648.94     51.92 o 
   0   8  13     2583.11     2590.67     56.62 o 
   1   8  13      885.25      821.38     31.77 o 
   2   8  13     5359.79     5511.15     86.25 o 
   3   8  13      324.87      257.66     16.28 o 
   4   8  13      322.97      286.02     48.73 o 
   5   8  13     1541.00     1489.00     83.98 o 
  -8   9  13      128.93      106.94     40.76 o 
  -7   9  13      170.32      157.59     68.36 o 
  -6   9  13     2285.59     2200.89     93.86 o 
  -5   9  13      292.80      406.05     70.02 o 
  -4   9  13      396.47      336.29     29.47 o 
  -3   9  13     1948.05     1918.57     54.34 o 
  -2   9  13     3801.25     3788.13     62.49 o 
  -1   9  13        0.06        1.03     13.88 o 
   0   9  13     3778.02     3921.40     75.15 o 
   1   9  13     1811.38     1945.02     43.68 o 
   2   9  13      183.39      228.48     30.74 o 
   3   9  13     1374.95     1439.15     43.52 o 
   4   9  13     3175.31     3118.95     65.67 o 
  -8  10  13      173.72      183.89     45.05 o 
  -7  10  13     1278.18     1304.36     59.93 o 
  -6  10  13       80.19      168.88     41.73 o 
  -5  10  13     2928.68     2463.29    148.30 o 
  -4  10  13       78.05      102.46     21.95 o 
  -3  10  13      430.70      351.01     34.61 o 
  -2  10  13      487.26      482.49     25.47 o 
  -1  10  13     5230.25     5406.84     87.97 o 
   0  10  13        9.57       20.12     16.13 o 
   1  10  13     1454.74     1336.85     41.79 o 
   2  10  13      172.50      214.56     21.58 o 
   3  10  13     1035.43     1043.36     39.68 o 
  -7  11  13      113.32      169.53     50.30 o 
  -6  11  13     2524.77     2279.69     81.60 o 
  -5  11  13       26.66       93.83     44.07 o 
  -4  11  13      808.31      859.01     52.22 o 
  -3  11  13       11.50       40.25     22.65 o 
  -2  11  13     1398.80     1494.23     43.56 o 
  -1  11  13       23.91       23.73     19.74 o 
   0  11  13     4272.66     4105.75     60.80 o 
   1  11  13      227.81      290.30     35.40 o 
   2  11  13      130.35      117.23     26.39 o 
  -5  12  13     2517.34     2363.85     73.72 o 
  -4  12  13       97.38      126.93     35.73 o 
  -3  12  13      387.89      402.71     56.62 o 
  -2  12  13      131.47       99.10     29.36 o 
  -1  12  13     2013.96     1968.10     55.90 o 
   0  12  13       11.96        6.17     30.25 o 
   1  12  13     1571.88     1755.69     50.92 o 
  -8   0  14     1559.15     1659.06    107.10 o 
  -6   0  14       48.97       60.71     47.98 o 
  -4   0  14     5219.29     5135.29    113.90 o 
  -2   0  14     4535.76     4438.99     85.98 o 
   0   0  14      427.15      535.12     29.52 o 
   2   0  14     6796.85     7018.73    241.49 o 
   4   0  14      101.33      108.24     75.95 o 
   6   0  14     2221.09     2146.60    287.20 o 
 -11   1  14        5.04       63.90     75.95 o 
 -10   1  14       31.78       64.05    126.09 o 
  -9   1  14     1070.19     1271.70     80.53 o 
  -8   1  14        2.00       56.37     41.14 o 
  -7   1  14     1831.06     1792.93     95.85 o 
  -6   1  14      110.64      135.25     37.03 o 
  -5   1  14     1267.87     1183.81     70.26 o 
  -4   1  14        1.19       48.28     20.84 o 
  -3   1  14     7288.04     7250.91    117.22 o 
  -2   1  14      186.14      173.47     26.19 o 
  -1   1  14      691.91      770.07     35.02 o 
   0   1  14      136.58      154.06     22.39 o 
   1   1  14     6451.10     6627.87    227.75 o 
   2   1  14      106.35      167.00     84.82 o 
   3   1  14     4415.33     4428.23    164.32 o 
   4   1  14      424.00      336.80     79.74 o 
   5   1  14      196.46      167.66     63.07 o 
   6   1  14        2.99       19.98     53.38 o 
 -10   2  14      595.94      825.89    118.70 o 
  -9   2  14      111.37      204.42     58.42 o 
  -8   2  14     2657.35     2759.88    150.99 o 
  -7   2  14      883.36      900.61     60.01 o 
  -6   2  14       40.51       81.39     31.54 o 
  -5   2  14      597.09      894.32    412.95 o 
  -4   2  14     6516.54     6728.91    273.37 o 
  -3   2  14      147.18      144.95     19.71 o 
  -2   2  14     6844.18     7046.71     81.81 o 
  -1   2  14      737.80      886.75     31.88 o 
   0   2  14        8.03       28.67     10.07 o 
   1   2  14      120.33      100.19     42.34 o 
   2   2  14     7055.80     7535.46    186.15 o 
   3   2  14     1091.72     1153.49    226.37 o 
   4   2  14     2148.04     2069.06    157.36 o 
   5   2  14     1055.00     1174.89    113.28 o 
   6   2  14      155.28      176.34     65.68 o 
  -9   3  14     1926.95     2172.99     89.49 o 
  -8   3  14      239.96      455.62    197.49 o 
  -7   3  14     1147.90     1233.27     74.05 o 
  -6   3  14     4143.05     4338.56    135.32 o 
  -5   3  14     1005.74      995.58     53.74 o 
  -4   3  14     1273.05     1383.12     36.51 o 
  -3   3  14     9137.76     9088.34    126.40 o 
  -2   3  14     1706.27     1925.85     47.09 o 
  -1   3  14     4362.54     4267.11     49.77 o 
   0   3  14     4452.75     4486.42     46.97 o 
   1   3  14      626.32      638.19     14.48 o 
   2   3  14      236.12      204.47     64.32 o 
   3   3  14     4963.92     5289.47    186.98 o 
   4   3  14     1631.14     1679.94    125.18 o 
   5   3  14      311.60      423.63    104.83 o 
   6   3  14     1002.60      874.86    111.76 o 
 -10   4  14      499.25      714.02    129.61 o 
  -9   4  14      479.07     1233.89    124.49 o 
  -8   4  14      870.65      911.68     60.19 o 
  -7   4  14     4448.00     4412.05    106.55 o 
  -6   4  14       36.15        9.11     29.34 o 
  -5   4  14     8951.63     8930.30    159.11 o 
  -4   4  14     2404.49     2318.51     63.52 o 
  -3   4  14       24.79       40.54     16.27 o 
  -2   4  14     2855.25     2848.01     51.53 o 
  -1   4  14    11119.86    10710.59    114.00 o 
   0   4  14       17.60       32.92     10.68 o 
   1   4  14     8489.03     8487.08    139.24 o 
   2   4  14     1163.90     1106.29     54.87 o 
   3   4  14      150.61      265.70     66.61 o 
   4   4  14      784.06     1025.22     97.79 o 
   5   4  14     2974.82     3401.44    222.47 o 
   6   4  14        1.74      -26.98     54.34 o 
 -10   5  14     2101.42     2118.68    207.68 o 
  -9   5  14        0.83       42.06     46.48 o 
  -8   5  14       54.04       77.78     69.48 o 
  -7   5  14      143.62      164.78     38.53 o 
  -6   5  14     6229.22     6102.98    121.81 o 
  -5   5  14      259.19      332.94     34.07 o 
  -4   5  14     4385.60     4427.20     79.66 o 
  -3   5  14        1.21       19.81     20.87 o 
  -2   5  14     4840.16     4709.98     58.40 o 
  -1   5  14       52.72       35.15     13.31 o 
   0   5  14    15982.99    15835.68    192.73 o 
   1   5  14       97.54      121.36      9.83 o 
   2   5  14     2729.56     2525.81     41.65 o 
   3   5  14        4.24       50.95     58.55 o 
   4   5  14     1587.90     1807.71    109.15 o 
   5   5  14       84.59      122.92     56.84 o 
  -9   6  14      295.28      312.19     69.95 o 
  -8   6  14      683.49      532.81     72.57 o 
  -7   6  14     1779.25     1782.90     88.68 o 
  -6   6  14      319.17      290.76     72.19 o 
  -5   6  14     6110.59     6054.38    132.47 o 
  -4   6  14      726.48      788.90     40.30 o 
  -3   6  14       11.07       31.43     22.51 o 
  -2   6  14     3064.51     2995.31     46.14 o 
  -1   6  14    10237.51    10448.42    130.11 o 
   0   6  14     1293.51     1290.00     29.76 o 
   1   6  14     3205.02     2898.57     51.95 o 
   2   6  14      388.23      368.39     36.79 o 
   3   6  14      313.26      314.86     20.67 o 
   4   6  14      785.32      944.27    104.37 o 
   5   6  14     3010.96     3093.64    161.91 o 
  -9   7  14      722.33      792.81     73.60 o 
  -8   7  14      425.26      360.10     46.21 o 
  -7   7  14      666.61      604.17     33.57 o 
  -6   7  14     3347.37     3197.14     69.38 o 
  -5   7  14       95.89       93.40     27.58 o 
  -4   7  14     1348.45     1319.67     40.76 o 
  -3   7  14     3864.04     3741.74     63.30 o 
  -2   7  14     2726.09     2679.11     54.57 o 
  -1   7  14     2201.22     2266.38     43.57 o 
   0   7  14     3471.87     3426.90     45.92 o 
   1   7  14      139.50      144.74     12.76 o 
   2   7  14       41.18       58.67     15.72 o 
   3   7  14     1648.41     1520.47     40.28 o 
   4   7  14     2621.20     2850.50    145.29 o 
  -8   8  14      978.09      829.69     69.25 o 
  -7   8  14      382.32      479.27     76.10 o 
  -6   8  14       74.73       79.92     25.45 o 
  -5   8  14     1442.07     1209.25     41.00 o 
  -4   8  14     1978.57     1829.22     39.15 o 
  -3   8  14      253.19      281.59     37.05 o 
  -2   8  14     1991.77     1950.77     71.24 o 
  -1   8  14     2657.15     2758.48     46.89 o 
   0   8  14       76.42      172.96     25.42 o 
   1   8  14      121.68      117.41     17.73 o 
   2   8  14     1250.22     1078.90     59.93 o 
   3   8  14     1402.12     1348.80    126.33 o 
   4   8  14      552.26      535.26     78.88 o 
  -8   9  14        6.24       -6.28     32.85 o 
  -7   9  14      518.09      401.58     42.21 o 
  -6   9  14     1116.43     1057.92     62.58 o 
  -5   9  14      403.32      351.99     29.17 o 
  -4   9  14      135.91      149.97     25.41 o 
  -3   9  14     2246.92     2159.45     46.86 o 
  -2   9  14     1401.83     1536.55     38.84 o 
  -1   9  14      212.79      186.37     18.38 o 
   0   9  14     1386.77     1422.80     46.78 o 
   1   9  14     1666.25     1677.86     38.30 o 
   2   9  14       54.03       57.65     13.65 o 
   3   9  14     1282.67     1256.72     48.02 o 
  -7  10  14      353.24      476.15    115.37 o 
  -6  10  14        7.85       -4.46     30.18 o 
  -5  10  14      483.43      484.11     49.64 o 
  -4  10  14     2185.74     2162.78     45.93 o 
  -3  10  14       54.84       67.83     22.41 o 
  -2  10  14     2151.69     2161.72     53.95 o 
  -1  10  14     1279.07     1156.22     38.71 o 
   0  10  14      608.55      696.15     26.12 o 
   1  10  14      546.77      568.31     28.24 o 
   2  10  14     2312.36     2200.38     62.65 o 
  -5  11  14      466.89      466.37     53.40 o 
  -4  11  14        5.48        2.33     29.43 o 
  -3  11  14     4747.18     4486.51    112.23 o 
  -2  11  14       90.67       76.12     20.63 o 
  -1  11  14      978.49     1076.83     46.40 o 
   0  11  14      126.06      136.75     27.69 o 
   1  11  14     1580.99     1494.35     32.99 o 
  -5   0  15     7915.21     7817.00    157.58 o 
  -3   0  15      959.96      924.36     51.39 o 
  -1   0  15     5763.02     5831.10    113.69 o 
   1   0  15     2271.14     2353.98    132.34 o 
   3   0  15      274.34      342.00     88.46 o 
   5   0  15     2073.27     2551.81    181.69 o 
  -9   1  15       27.75      112.33     74.81 o 
  -8   1  15      182.95       89.59     66.40 o 
  -6   1  15     5207.97     5124.06     99.91 o 
  -5   1  15       21.12       70.73     23.99 o 
  -4   1  15     6045.46     5932.74    133.44 o 
  -3   1  15       88.73      136.83     22.76 o 
  -2   1  15     1332.60     1358.99     35.62 o 
  -1   1  15      351.21      354.21     16.55 o 
   0   1  15     6812.86     6329.97    158.86 o 
   1   1  15       83.02      175.51     48.32 o 
   2   1  15      220.28      251.78     67.25 o 
   3   1  15       45.50       84.14     90.21 o 
   4   1  15     2148.74     2459.00    141.58 o 
   5   1  15      124.05      127.16     62.45 o 
 -10   2  15       48.88       87.55     74.59 o 
  -9   2  15      232.60      196.88     44.28 o 
  -8   2  15     1015.11     1041.75     75.51 o 
  -7   2  15     1605.71     1656.01     77.07 o 
  -6   2  15      618.61      682.97     52.41 o 
  -5   2  15     7644.86     7489.23    124.91 o 
  -4   2  15       11.39       61.65     32.88 o 
  -3   2  15      255.53      327.33     25.86 o 
  -2   2  15      344.53      503.84     25.87 o 
  -1   2  15     8804.93     8724.55    173.19 o 
   0   2  15      136.09      101.86      9.15 o 
   1   2  15     4612.21     4752.87    161.97 o 
   2   2  15      337.31      395.66     60.72 o 
   3   2  15      708.79      736.39     75.62 o 
   4   2  15       76.51       31.23     51.64 o 
   5   2  15     3760.45     4036.53    193.47 o 
 -10   3  15      367.29      707.19    114.38 o 
  -9   3  15      922.60     1014.63    117.34 o 
  -8   3  15      227.99      803.31    492.99 o 
  -7   3  15     2142.35     2159.79    105.86 o 
  -6   3  15     4631.39     4482.84    354.05 o 
  -5   3  15       62.62       75.21     25.46 o 
  -4   3  15     1867.89     1918.03     72.96 o 
  -3   3  15     4756.54     4780.50     88.85 o 
  -2   3  15     3969.31     3955.71     60.36 o 
  -1   3  15     1380.10     1425.32     30.86 o 
   0   3  15    11178.69    11009.43    259.85 o 
   1   3  15     1458.89     1312.61     65.62 o 
   2   3  15      582.02      674.80     85.46 o 
   3   3  15     3290.74     3293.44    160.81 o 
   4   3  15     3122.31     3379.06    139.84 o 
   5   3  15        1.00       40.05     56.31 o 
  -9   4  15       12.21       82.81     53.89 o 
  -8   4  15     3397.70     3540.43    126.80 o 
  -7   4  15      578.68      979.10    302.92 o 
  -6   4  15      176.37     1374.38    251.95 o 
  -5   4  15     1640.13     1583.09     46.43 o 
  -4   4  15     6394.53     6749.00    100.37 o 
  -3   4  15      184.17      229.53     29.04 o 
  -2   4  15    10601.71    10767.85    125.07 o 
  -1   4  15     4022.10     4050.40     49.22 o 
   0   4  15      255.30      272.98     13.79 o 
   1   4  15     1702.68     1676.34    135.72 o 
   2   4  15     8317.21     8767.39    219.08 o 
   3   4  15      257.54      356.61     79.50 o 
   4   4  15     3308.24     3481.20    293.79 o 
  -9   5  15     2100.08     2085.96    116.86 o 
  -8   5  15        0.13       19.01     34.89 o 
  -7   5  15     1893.89     1736.82     69.18 o 
  -6   5  15       64.13       81.84     29.94 o 
  -5   5  15     1706.80     1682.83     46.70 o 
  -4   5  15       14.37       30.61     17.87 o 
  -3   5  15    14798.99    14240.45    168.81 o 
  -2   5  15        1.34        7.77     17.94 o 
  -1   5  15     2695.89     2651.40     45.38 o 
   0   5  15       93.72      131.62     14.46 o 
   1   5  15     4849.61     4399.69    308.62 o 
   2   5  15       10.77        8.59     49.53 o 
   3   5  15     9061.83     9154.70    344.43 o 
   4   5  15       66.45       51.39     53.74 o 
  -9   6  15       34.37      -42.37     49.10 o 
  -8   6  15     2247.97     2268.49    126.60 o 
  -7   6  15      162.19      116.27     34.06 o 
  -6   6  15      196.68      238.51     41.91 o 
  -5   6  15      122.13      142.95     22.15 o 
  -4   6  15     4559.93     4346.92     65.89 o 
  -3   6  15        1.52       31.99     18.09 o 
  -2   6  15     8298.48     8001.19    111.64 o 
  -1   6  15     1545.28     1680.16     30.30 o 
   0   6  15      277.72      373.10     17.92 o 
   1   6  15     1142.54     1059.55     47.69 o 
   2   6  15     5675.41     5964.10    280.83 o 
   3   6  15        7.93       -0.96     39.90 o 
   4   6  15     1575.49     1969.97    105.55 o 
  -8   7  15       43.72       53.63     33.60 o 
  -7   7  15     1884.94     1799.42     69.17 o 
  -6   7  15      802.77      851.82     46.75 o 
  -5   7  15       21.21       33.67     18.87 o 
  -4   7  15      711.28      721.85     31.81 o 
  -3   7  15     2520.66     2582.20     78.19 o 
  -2   7  15      248.31      283.00     33.03 o 
  -1   7  15     1054.09     1040.75     31.00 o 
   0   7  15     3150.61     3114.50     46.44 o 
   1   7  15     1455.73     1365.74     53.68 o 
   2   7  15      234.45      265.28     52.18 o 
   3   7  15     1110.93     1371.85     86.41 o 
  -7   8  15      350.20      367.59     44.38 o 
  -6   8  15      340.24      423.77     50.06 o 
  -5   8  15     1513.37     1495.33     40.86 o 
  -4   8  15      519.36      506.20     61.44 o 
  -3   8  15      827.42      956.91     34.11 o 
  -2   8  15     1386.79     1377.76     56.80 o 
  -1   8  15     1620.53     1689.82     40.07 o 
   0   8  15       42.40       41.27     16.86 o 
   1   8  15      775.44      633.30     36.84 o 
   2   8  15      593.60      618.10     99.37 o 
  -6   9  15     1032.99      911.08     73.45 o 
  -5   9  15      272.53      251.19     39.87 o 
  -4   9  15     1971.87     1969.05     54.48 o 
  -3   9  15      820.74      788.33     30.36 o 
  -2   9  15       35.04       49.32     21.26 o 
  -1   9  15       82.88      110.36     23.15 o 
   0   9  15     1192.34     1165.81     28.68 o 
   1   9  15      572.64      586.91     24.33 o 
  -5  10  15     1650.39     1585.93     62.43 o 
  -4  10  15     1082.85     1133.33     44.68 o 
  -3  10  15      402.10      389.71     34.06 o 
  -2  10  15      315.58      375.63     29.97 o 
  -1  10  15     1338.85     1404.17     37.63 o 
   0  10  15      187.33      159.52     21.92 o 
  -8   0  16     2821.01     3020.80    112.68 o 
  -6   0  16     1886.97     1810.96    106.42 o 
  -4   0  16     2839.47     2845.15    100.28 o 
  -2   0  16     8178.06     7874.59    188.62 o 
   0   0  16      699.90      636.93    158.04 o 
   2   0  16      956.07      950.96    114.61 o 
   4   0  16     2036.19     2181.16    171.68 o 
  -8   1  16      143.78      418.39    147.58 o 
  -7   1  16     4319.65     4155.16     86.22 o 
  -6   1  16      226.26      309.21     78.40 o 
  -5   1  16        4.07      -42.52     38.20 o 
  -4   1  16      773.41      981.24    135.07 o 
  -3   1  16     6242.62     6265.70     86.47 o 
  -2   1  16      440.03      458.25     34.15 o 
  -1   1  16     2141.87     2046.19     38.94 o 
   0   1  16      418.70      302.79     62.20 o 
   1   1  16      628.22      776.00    137.46 o 
   2   1  16      478.81      578.93     70.24 o 
   3   1  16     2740.73     3178.45    159.98 o 
   4   1  16       60.94     1211.15    832.94 o 
  -6   2  16      182.22      183.66     49.28 o 
  -5   2  16     1816.80     1804.14     87.09 o 
  -4   2  16     2797.36     2746.55    168.64 o 
  -3   2  16     2062.91     2090.20     49.76 o 
  -2   2  16     3060.46     3103.54     42.10 o 
  -1   2  16      317.97      351.39     36.16 o 
   0   2  16      768.76      745.45     29.41 o 
   1   2  16     1851.90     1766.13    112.95 o 
   2   2  16     3881.10     4190.58    172.19 o 
   3   2  16      335.47      358.48     84.50 o 
   4   2  16     1308.81     1324.43    103.03 o 
  -6   3  16     2485.40     2387.27     99.10 o 
  -5   3  16     1959.72     1949.58     80.28 o 
  -4   3  16     1687.90     1742.55     44.16 o 
  -3   3  16     2776.08     2593.00    168.69 o 
  -2   3  16      213.95      238.60     19.39 o 
  -1   3  16       31.33       40.61     12.95 o 
   0   3  16     4306.82     3944.74    131.80 o 
   1   3  16     3326.25     3606.98    125.08 o 
   2   3  16      445.01      630.74     90.73 o 
   3   3  16     2673.88     2897.68    191.92 o 
  -8   4  16       82.48       54.65     48.01 o 
  -7   4  16     1030.25     1080.55     81.29 o 
  -6   4  16       91.10       68.30     22.86 o 
  -5   4  16     1954.71     2019.49     62.71 o 
  -4   4  16     1080.73     1140.90     51.61 o 
  -3   4  16      184.37      200.20     27.25 o 
  -2   4  16      346.04      381.75     17.25 o 
  -1   4  16     7506.81     7207.28    172.95 o 
   0   4  16      827.37      830.08     39.65 o 
   1   4  16     2262.89     2330.32    273.21 o 
   2   4  16     1520.83     1661.77     94.96 o 
   3   4  16      605.29      692.74     78.96 o 
  -8   5  16       12.70       17.60     41.43 o 
  -7   5  16       14.37       35.52     23.38 o 
  -6   5  16     2860.29     2760.69     67.08 o 
  -5   5  16        0.13       22.86     21.02 o 
  -4   5  16      611.63      634.65     26.72 o 
  -3   5  16        8.43       21.88     21.99 o 
  -2   5  16     3621.56     3544.86     50.50 o 
  -1   5  16        1.02        3.20     11.43 o 
   0   5  16     7315.64     7084.01    223.94 o 
   1   5  16        8.71        1.05     39.25 o 
   2   5  16       30.88       31.07     45.68 o 
   3   5  16       11.15      -32.88     87.27 o 
  -7   6  16      807.93      768.88     94.00 o 
  -6   6  16      140.01      107.24     30.94 o 
  -5   6  16     3267.81     3068.23     57.96 o 
  -4   6  16      294.47      344.39     24.22 o 
  -3   6  16      151.40      182.05     24.05 o 
  -2   6  16      333.24      388.86     59.62 o 
  -1   6  16     5684.34     5614.22     88.05 o 
   0   6  16      758.96      707.63     28.87 o 
   1   6  16     2059.80     1844.54    106.91 o 
   2   6  16     1130.49     1183.96    140.33 o 
  -7   7  16      225.72      195.34     25.44 o 
  -6   7  16     2339.35     2236.72    100.97 o 
  -5   7  16      101.56      117.82     25.96 o 
  -4   7  16     2121.73     2054.45     45.03 o 
  -3   7  16      996.08      958.16     36.72 o 
  -2   7  16       78.95       78.39     22.44 o 
  -1   7  16       64.58       26.26     14.88 o 
   0   7  16     2517.82     2319.22     82.02 o 
   1   7  16     1300.50     1362.06    133.60 o 
  -6   8  16      626.55      550.92     30.85 o 
  -5   8  16     2232.78     2113.21     52.03 o 
  -4   8  16      333.65      361.61     28.91 o 
  -3   8  16      727.25      789.13     32.08 o 
  -2   8  16     2767.96     2665.42     50.69 o 
  -1   8  16      862.93      928.30     36.39 o 
   0   8  16       57.42       40.30     19.15 o 
  -4   9  16      362.97      472.08     67.47 o 
  -3   9  16     2162.35     2114.48     48.70 o 
  -2   9  16      361.83      310.02     24.93 o 
  -1   9  16     2415.19     2168.00     41.98 o 
  -5   0  17    10478.88    10395.30    303.80 o 
  -3   0  17     1540.66     1523.62     56.28 o 
  -1   0  17     4418.65     3960.30    202.12 o 
   1   0  17     7175.38     7317.75    285.61 o 
  -8   1  17       40.40       23.31     39.10 o 
  -7   1  17      476.49      647.16     85.27 o 
  -6   1  17     5366.96     5107.03    180.32 o 
  -5   1  17        7.49       15.75     42.07 o 
  -4   1  17     4647.73     4827.90    113.69 o 
  -3   1  17     1631.37     1681.13     52.35 o 
  -2   1  17      339.32      368.09     40.93 o 
  -1   1  17     2111.19     1891.86     87.81 o 
   0   1  17     7075.02     7441.94    232.28 o 
   1   1  17        7.87      -18.52     47.67 o 
   2   1  17     2084.17     2246.31    117.98 o 
  -8   2  17     1709.62     1787.77    126.66 o 
  -7   2  17      409.72      483.27     51.93 o 
  -6   2  17      801.47      845.17     79.47 o 
  -5   2  17     2461.02     2352.78    111.84 o 
  -4   2  17      970.76     1046.95     45.44 o 
  -3   2  17      109.45      116.44     22.66 o 
  -2   2  17     4590.73     4238.33    109.75 o 
  -1   2  17     2844.55     2897.39    111.03 o 
   0   2  17      800.70      912.90     97.89 o 
   1   2  17     1661.71     1714.14    119.86 o 
   2   2  17      514.87      691.24    101.26 o 
  -7   3  17     1580.82     1558.56     75.54 o 
  -6   3  17      236.44      413.40    146.21 o 
  -5   3  17       20.35       30.77     42.79 o 
  -4   3  17       59.90       66.81     21.98 o 
  -3   3  17     2852.16     2737.10     46.89 o 
  -2   3  17      523.35      582.13     21.40 o 
  -1   3  17     1994.65     1892.16     67.74 o 
   0   3  17      915.04     1050.64    122.79 o 
   1   3  17      413.14      594.45    119.84 o 
   2   3  17      211.06      223.81     75.38 o 
  -7   4  17       55.62      125.41     51.96 o 
  -6   4  17      235.03      152.48     48.01 o 
  -5   4  17       53.25       59.52     20.80 o 
  -4   4  17     1051.31      990.70     31.51 o 
  -3   4  17        8.94        6.47     15.93 o 
  -2   4  17     2362.44     2380.28     69.35 o 
  -1   4  17      654.79      622.45     32.83 o 
   0   4  17      138.57      160.02     60.75 o 
   1   4  17       15.27        7.42     41.73 o 
  -6   5  17      181.12      102.04     26.34 o 
  -5   5  17      237.49      183.01     23.42 o 
  -4   5  17      223.49      207.93     23.41 o 
  -3   5  17     1685.60     1695.68     38.02 o 
  -2   5  17      102.48       86.77     18.92 o 
  -1   5  17      265.89      306.65     44.01 o 
   0   5  17      135.58      101.56     61.46 o 
   1   5  17     1433.76     1602.14    202.27 o 
  -6   6  17      484.14      468.22     52.29 o 
  -5   6  17      178.93      161.14     32.57 o 
  -4   6  17     1039.34      996.81     57.68 o 
  -3   6  17      144.40      123.54     22.67 o 
  -2   6  17     3466.39     3361.92     53.41 o 
  -1   6  17       54.95       68.00     21.06 o 
   0   6  17        6.45       31.38     67.99 o 
  -4   7  17       16.18       42.13     21.30 o 
  -3   7  17     4791.72     4771.60     88.13 o 
  -2   7  17       28.96      -14.88     17.48 o 
  -1   7  17     4164.88     3762.19    175.82 o 
  -6   0  18      895.01      969.38     81.86 o 
  -4   0  18     2639.16     2614.51    147.58 o 
  -2   0  18     7933.49     8308.74    442.51 o 
   0   0  18       74.28        9.78     67.31 o 
  -6   1  18      580.12      619.46     61.96 o 
  -5   1  18        0.71        4.24     59.24 o 
  -4   1  18      556.94      674.70    108.75 o 
  -3   1  18     4420.42     4495.13     87.21 o 
  -2   1  18      148.64      196.70     55.60 o 
  -1   1  18     3053.98     3049.16    124.92 o 
   0   1  18     1590.47     1721.68    128.98 o 
  -6   2  18     1012.71      961.36    142.23 o 
  -5   2  18     2054.16     1965.66     71.45 o 
  -4   2  18       86.41       76.04     19.26 o 
  -3   2  18       91.58      117.06     21.76 o 
  -2   2  18     2087.55     2200.77     95.64 o 
  -1   2  18     2422.15     2515.69    135.62 o 
   0   2  18       67.90       82.23     86.30 o 
  -5   3  18      392.64      390.23     48.29 o 
  -4   3  18     1608.25     1460.63     75.88 o 
  -3   3  18       54.04       56.86     18.64 o 
  -2   3  18       15.35       36.53     19.71 o 
  -1   3  18      184.67      173.10     54.19 o 
   0   3  18     2141.42     2420.43    135.82 o 
  -5   4  18     1823.59     1743.02     70.19 o 
  -4   4  18       59.95       57.37     19.71 o 
  -3   4  18     1090.49     1104.86     36.35 o 
  -2   4  18      132.48      128.11     24.81 o 
  -1   4  18      148.26      182.82     82.09 o 
                                                 
